# Supplementary material for: (RS)-(2-Bromo-4-fluoro­anilino)[2-(4,6-dimethoxy­pyrimidin-2-yl­oxy)phen­yl]acetonitrile
Source: Acta Crystallogr Sect E Struct Rep Online. 2009 Aug 29;65(Pt 9):o2295–6. doi: 10.1107/S1600536809033819 (PMC2970001; doi:10.1107/S1600536809033819)
Supplement: Supplementary file 1 [file e-65-o2295-sup1.cif]

##############################################################################
###                                                                        ###
###        Electronic paper (Acta Crystallographica Section E)             ###
###                                                                        ###
##############################################################################
#                                                                            #
# This CIF contains the data in a paper accepted for publication in Acta     #
# Crystallographica Section E. It conforms to the requirements of Notes      #
# for Authors for Section E, and has been peer reviewed under the auspices   #
# of the IUCr Commission on Journals.                                        #
#                                                                            #
# Full details of the Crystallographic Information File format               #
# are given in the paper "The Crystallographic Information File (CIF):       #
# a New Standard Archive File for Crystallography" by S. R. Hall, F. H.      #
# Allen and I. D. Brown [Acta Cryst. (1991), A47, 655-685].                  #
#                                                                            #
# The current version of the core CIF dictionary is obtainable from          #
# ftp://ftp.iucr.org/pub/cif_core.dic. The current version number is 2.4.    #
#                                                                            #
# Software is freely available for graphical display of the structure(s) in  #
# this CIF.  For information consult the CIF home page http://www.iucr.org/  #
# cif/home.html                                                              #
#                                                                            #
# This file may be used for bona fide research purposes within the           #
# scientific community so long as proper attribution is given to the journal # 
# article from which it was obtained.                                        #
#                                                                            #
##############################################################################
                                             
data_global
_audit_creation_method     'form.cif (version 2.0)'
_journal_data_validation_number     ?
_journal_date_recd_electronic     2009-07-14
_journal_date_accepted     2009-08-24
_journal_name_full     'Acta Crystallographica, Section E'
_journal_year     2009
_journal_volume     65
_journal_issue      9
_journal_page_first     o2295
_journal_page_last     o2296
_journal_paper_category     QO
_journal_coeditor_code     FB2161
loop_
    _publ_contact_author_name
    'Dr. Li Yuan-xiang'
_publ_contact_author_address
; Chemistry and Chemical Engineering Department
  Huaihua University
  Huaihua  418008
  People's Republic of China
;
_publ_contact_author_email     'hhhhxylyx@yahoo.com.cn'
_publ_contact_author_fax     '86 745 2851305'
_publ_contact_author_phone     '86 745 2851014'
_publ_section_title
;\
(<i>RS</i>)-(2-Bromo-4-fluoroanilino)[2-(4,6-dimethoxypyrimidin-2-yloxy)phenyl]\
acetonitrile
;
loop_
    _publ_author_name
    _publ_author_footnote
    _publ_author_address
    'Li, Yuan-xiang' .
;
Chemistry and Chemical Engineering Department
Huaihua University
Huaihua 418008
People's Republic of China
;
_publ_section_synopsis     .
data_I
_audit_creation_method     SHELXL-97
_chemical_name_systematic
;
(<i>RS</i>)-(2-Bromo-4-fluoroanilino)[2-(4,6-dimethoxypyrimidin-2-
yloxy)phenyl]acetonitrile
;
_chemical_name_common     ?
_chemical_formula_moiety     'C20 H16 Br F N4 O3'
_chemical_formula_sum     'C20 H16 Br F N4 O3'
_chemical_formula_iupac     'C20 H16 Br F N4 O3'
_chemical_formula_weight     459.28
_chemical_melting_point_gt     383
_chemical_melting_point_lt     385
_symmetry_cell_setting     Triclinic
_symmetry_space_group_name_H-M     'P -1'
_symmetry_space_group_name_Hall     '-P 1'
loop_
    _symmetry_equiv_pos_as_xyz
    'x, y, z'
    '-x, -y, -z'
_cell_length_a     8.9131(4)
_cell_length_b     10.6646(4)
_cell_length_c     11.7804(5)
_cell_angle_alpha     67.2350(10)
_cell_angle_beta     82.0880(10)
_cell_angle_gamma     81.277(2)
_cell_volume     1016.77(7)
_cell_formula_units_Z     2
_cell_measurement_reflns_used     2760
_cell_measurement_theta_min     2.32
_cell_measurement_theta_max     24.14
_cell_measurement_temperature     299(2)
_exptl_crystal_description     block
_exptl_crystal_colour     colourless
_exptl_crystal_size_max     0.25
_exptl_crystal_size_mid     0.20
_exptl_crystal_size_min     0.20
_exptl_crystal_density_diffrn     1.500
_exptl_crystal_density_meas     ?
_exptl_crystal_density_method     'not measured'
_exptl_crystal_F_000     464
_exptl_absorpt_coefficient_mu     2.059
_exptl_absorpt_correction_type     multi-scan
_exptl_absorpt_process_details     '(SADABS; Sheldrick, 1996)'
_exptl_absorpt_correction_T_min     0.606
_exptl_absorpt_correction_T_max     0.662
_exptl_special_details
;
;
_diffrn_ambient_temperature     299(2)
_diffrn_radiation_type     'Mo k\a'
_diffrn_radiation_wavelength     0.71073
_diffrn_radiation_source     'fine focus sealed Siemens Mo tube'
_diffrn_radiation_monochromator     graphite
_diffrn_measurement_device_type     'Bruker SMART APEX CCD area-detector'
_diffrn_measurement_method     '0.3\% wide \w'
_diffrn_detector_area_resol_mean     ?
_diffrn_reflns_number     10737
_diffrn_reflns_av_R_equivalents     0.0266
_diffrn_reflns_av_sigmaI/netI     0.0373
_diffrn_reflns_theta_min     2.08
_diffrn_reflns_theta_max     27.50
_diffrn_reflns_theta_full     27.50
_diffrn_measured_fraction_theta_max     0.981
_diffrn_measured_fraction_theta_full     0.981
_diffrn_reflns_limit_h_min     -11
_diffrn_reflns_limit_h_max     11
_diffrn_reflns_limit_k_min     -13
_diffrn_reflns_limit_k_max     13
_diffrn_reflns_limit_l_min     -15
_diffrn_reflns_limit_l_max     15
_diffrn_standards_number     0
_diffrn_standards_interval_count     .
_diffrn_standards_interval_time     .
_diffrn_standards_decay_%     ?
_refine_special_details
;
 Refinement of F^2^ against ALL reflections.  The weighted R-factor wR and
 goodness of fit S are based on F^2^, conventional R-factors R are based
 on F, with F set to zero for negative F^2^. The threshold expression of
 F^2^ > 2sigma(F^2^) is used only for calculating R-factors(gt) etc. and is
 not relevant to the choice of reflections for refinement.  R-factors based
 on F^2^ are statistically about twice as large as those based on F, and R-
 factors based on ALL data will be even larger.
;
_reflns_number_total     4588
_reflns_number_gt     2636
_reflns_threshold_expression     I>2\s(I)
_refine_ls_structure_factor_coef     Fsqd
_refine_ls_matrix_type     full
_refine_ls_R_factor_all     0.0943
_refine_ls_R_factor_gt     0.0548
_refine_ls_wR_factor_gt     0.1513
_refine_ls_wR_factor_ref     0.1661
_refine_ls_goodness_of_fit_ref     1.046
_refine_ls_restrained_S_all     1.046
_refine_ls_number_reflns     4588
_refine_ls_number_parameters     267
_refine_ls_number_restraints     1
_refine_ls_number_constraints     59
_refine_ls_hydrogen_treatment     mixed
_refine_ls_weighting_scheme     calc
_refine_ls_weighting_details
         'calc w=1/[\s^2^(Fo^2^)+(0.0884P)^2^+0.0427P] where P=(Fo^2^+2Fc^2^)/3'
_atom_sites_solution_hydrogens     difmap
_atom_sites_solution_primary     direct
_atom_sites_solution_secondary     difmap
_refine_ls_shift/su_max     0.000
_refine_ls_shift/su_mean     0.000
_refine_diff_density_max     0.829
_refine_diff_density_min     -0.465
_refine_ls_extinction_method     none
_refine_ls_extinction_coef     ?
loop_
    _atom_type_symbol
    _atom_type_description
    _atom_type_scat_dispersion_real
    _atom_type_scat_dispersion_imag
    _atom_type_scat_source
    'C' 'C' 0.0033 0.0016
                         'International Tables Vol C Tables 4.2.6.8 and 6.1.1.4'
    'H' 'H' 0.0000 0.0000
                         'International Tables Vol C Tables 4.2.6.8 and 6.1.1.4'
    'N' 'N' 0.0061 0.0033
                         'International Tables Vol C Tables 4.2.6.8 and 6.1.1.4'
    'O' 'O' 0.0106 0.0060
                         'International Tables Vol C Tables 4.2.6.8 and 6.1.1.4'
    'Br' 'Br' -0.2901 2.4595
                         'International Tables Vol C Tables 4.2.6.8 and 6.1.1.4'
    'F' 'F' 0.0171 0.0103
                         'International Tables Vol C Tables 4.2.6.8 and 6.1.1.4'
_computing_data_collection     'SMART (Bruker, 2001)'
_computing_cell_refinement     'SAINT-Plus (Bruker, 2001)'
_computing_data_reduction     'SAINT-Plus (Bruker, 2001)'
_computing_structure_solution     'SHELXS97 (Sheldrick, 2008)'
_computing_structure_refinement     'SHELXL97 (Sheldrick, 2008)'
_computing_molecular_graphics     'PLATON (Spek, 2009)'
_computing_publication_material     'PLATON (Spek, 2009)'
loop_
    _atom_site_type_symbol
    _atom_site_label
    _atom_site_fract_x
    _atom_site_fract_y
    _atom_site_fract_z
    _atom_site_U_iso_or_equiv
    _atom_site_adp_type
    _atom_site_calc_flag
    _atom_site_refinement_flags
    _atom_site_occupancy
    _atom_site_disorder_assembly
    _atom_site_disorder_group
    Br Br1 0.87179(6) 0.19137(4) 0.47691(3) 0.1134(3) Uani d . 1 . .
    C C1 0.8782(7) 0.4408(4) 0.8262(5) 0.1187(16) Uani d . 1 . .
    H H1A 0.8212 0.3653 0.8427 0.178 Uiso calc R 1 . .
    H H1B 0.8092 0.5218 0.8175 0.178 Uiso calc R 1 . .
    H H1C 0.9392 0.4212 0.8935 0.178 Uiso calc R 1 . .
    C C2 1.3827(9) 0.1531(8) 0.4604(6) 0.174(3) Uani d . 1 . .
    H H2A 1.4643 0.1246 0.5134 0.261 Uiso calc R 1 . .
    H H2B 1.4241 0.1733 0.3764 0.261 Uiso calc R 1 . .
    H H2C 1.3183 0.0810 0.4843 0.261 Uiso calc R 1 . .
    C C3 1.0640(5) 0.3549(4) 0.7042(4) 0.0895(11) Uani d . 1 . .
    C C4 1.1396(6) 0.3699(5) 0.5916(4) 0.1173(15) Uani d . 1 . .
    H H4 1.1326 0.4534 0.5254 0.141 Uiso calc R 1 . .
    C C5 1.2246(5) 0.2596(5) 0.5801(4) 0.1054(14) Uani d . 1 . .
    C C6 1.1638(4) 0.1373(3) 0.7778(3) 0.0650(8) Uani d . 1 . .
    C C7 1.2094(3) -0.1058(3) 0.8622(2) 0.0581(7) Uani d . 1 . .
    C C8 1.3569(4) -0.1646(4) 0.8608(3) 0.0783(9) Uani d . 1 . .
    H H8 1.4359 -0.1196 0.8658 0.094 Uiso calc R 1 . .
    C C9 1.3867(4) -0.2903(4) 0.8520(4) 0.0888(11) Uani d . 1 . .
    H H9 1.4867 -0.3307 0.8506 0.107 Uiso calc R 1 . .
    C C10 1.2715(5) -0.3569(4) 0.8453(3) 0.0848(11) Uani d . 1 . .
    H H10 1.2933 -0.4422 0.8391 0.102 Uiso calc R 1 . .
    C C11 1.1221(4) -0.2986(3) 0.8477(3) 0.0672(8) Uani d . 1 . .
    H H11 1.0439 -0.3444 0.8426 0.081 Uiso calc R 1 . .
    C C12 1.0890(3) -0.1719(3) 0.8578(2) 0.0523(6) Uani d . 1 . .
    C C13 0.9288(3) -0.1037(3) 0.8654(2) 0.0537(7) Uani d . 1 . .
    H H13 0.9238 -0.0567 0.9230 0.064 Uiso calc R 1 . .
    C C14 0.8165(4) -0.2064(4) 0.9153(3) 0.0695(8) Uani d . 1 . .
    C C15 0.7744(3) 0.1025(3) 0.7335(3) 0.0580(7) Uani d . 1 . .
    C C16 0.7497(4) 0.2024(3) 0.6176(3) 0.0721(8) Uani d . 1 . .
    C C17 0.6375(5) 0.3112(4) 0.6020(4) 0.0936(12) Uani d . 1 . .
    H H17 0.6229 0.3771 0.5237 0.112 Uiso calc R 1 . .
    C C18 0.5498(5) 0.3204(4) 0.7017(4) 0.0931(12) Uani d . 1 . .
    C C19 0.5653(4) 0.2244(4) 0.8178(4) 0.0841(10) Uani d . 1 . .
    H H19 0.5017 0.2317 0.8851 0.101 Uiso calc R 1 . .
    C C20 0.6787(4) 0.1154(3) 0.8330(3) 0.0689(8) Uani d . 1 . .
    H H20 0.6908 0.0496 0.9117 0.083 Uiso calc R 1 . .
    F F1 0.4432(4) 0.4297(3) 0.6871(3) 0.1400(11) Uani d . 1 . .
    N N1 1.0762(3) 0.2366(3) 0.8016(2) 0.0702(7) Uani d . 1 . .
    N N2 1.2403(3) 0.1355(3) 0.6752(3) 0.0813(8) Uani d . 1 . .
    N N3 0.7278(4) -0.2815(4) 0.9507(4) 0.1020(11) Uani d . 1 . .
    N N4 0.8911(3) -0.0024(2) 0.7473(2) 0.0667(7) Uani d D 1 . .
    H H4A 0.949(3) -0.018(3) 0.692(3) 0.080 Uiso d D 1 . .
    O O1 0.9737(4) 0.4619(3) 0.7162(3) 0.1144(10) Uani d . 1 . .
    O O2 1.2974(6) 0.2699(5) 0.4710(3) 0.1620(17) Uani d . 1 . .
    O O3 1.1745(2) 0.0177(2) 0.88013(18) 0.0660(5) Uani d . 1 . .
loop_
    _atom_site_aniso_label
    _atom_site_aniso_U_11
    _atom_site_aniso_U_22
    _atom_site_aniso_U_33
    _atom_site_aniso_U_12
    _atom_site_aniso_U_13
    _atom_site_aniso_U_23
    Br1 0.1488(5) 0.1099(4) 0.0510(3) 0.0276(3) -0.0032(2) -0.0139(2)
    C1 0.169(5) 0.078(3) 0.107(4) -0.005(3) -0.004(3) -0.037(3)
    C2 0.200(7) 0.172(6) 0.102(4) -0.011(5) 0.069(5) -0.030(4)
    C3 0.111(3) 0.070(2) 0.075(2) -0.019(2) -0.012(2) -0.0079(18)
    C4 0.142(4) 0.082(3) 0.087(3) -0.011(3) -0.001(3) 0.010(2)
    C5 0.107(3) 0.117(3) 0.061(2) -0.026(3) 0.021(2) -0.004(2)
    C6 0.071(2) 0.0700(19) 0.0497(16) -0.0244(16) -0.0043(14) -0.0116(14)
    C7 0.0611(19) 0.0630(17) 0.0426(14) -0.0014(14) -0.0020(12) -0.0140(12)
    C8 0.059(2) 0.101(3) 0.069(2) 0.0008(18) -0.0023(15) -0.0300(19)
    C9 0.065(2) 0.107(3) 0.077(2) 0.026(2) -0.0007(17) -0.030(2)
    C10 0.102(3) 0.0647(19) 0.075(2) 0.022(2) 0.003(2) -0.0269(17)
    C11 0.077(2) 0.0568(16) 0.0649(19) 0.0034(15) 0.0013(15) -0.0256(14)
    C12 0.0566(16) 0.0501(14) 0.0428(13) 0.0045(12) -0.0038(11) -0.0132(11)
    C13 0.0570(16) 0.0505(14) 0.0485(14) 0.0048(12) -0.0048(12) -0.0170(12)
    C14 0.061(2) 0.0687(19) 0.072(2) 0.0060(17) -0.0083(16) -0.0233(16)
    C15 0.0625(17) 0.0557(15) 0.0544(16) 0.0062(13) -0.0135(13) -0.0209(13)
    C16 0.087(2) 0.0671(18) 0.0529(17) 0.0105(16) -0.0157(15) -0.0164(14)
    C17 0.117(3) 0.072(2) 0.075(2) 0.033(2) -0.036(2) -0.0161(18)
    C18 0.100(3) 0.080(2) 0.095(3) 0.043(2) -0.034(2) -0.038(2)
    C19 0.076(2) 0.094(2) 0.080(2) 0.0272(18) -0.0168(18) -0.041(2)
    C20 0.0686(19) 0.0682(18) 0.0601(18) 0.0153(15) -0.0097(14) -0.0203(15)
    F1 0.155(2) 0.1206(19) 0.129(2) 0.0875(17) -0.0487(17) -0.0542(16)
    N1 0.0928(19) 0.0533(14) 0.0608(15) -0.0158(14) -0.0069(13) -0.0143(12)
    N2 0.0848(19) 0.0860(19) 0.0580(16) -0.0188(15) 0.0059(14) -0.0110(14)
    N3 0.070(2) 0.094(2) 0.132(3) -0.0117(18) -0.0006(19) -0.033(2)
    N4 0.0713(16) 0.0654(14) 0.0482(14) 0.0183(12) -0.0040(11) -0.0146(11)
    O1 0.158(3) 0.0604(15) 0.103(2) -0.0037(16) -0.018(2) -0.0078(14)
    O2 0.190(4) 0.146(3) 0.082(2) -0.004(3) 0.054(2) 0.004(2)
    O3 0.0870(14) 0.0585(12) 0.0492(11) -0.0112(10) -0.0040(10) -0.0159(9)
_geom_special_details
;
 All esds (except the esd in the dihedral angle between two l.s. planes)
 are estimated using the full covariance matrix.  The cell esds are taken
 into account individually in the estimation of esds in distances, angles
 and torsion angles; correlations between esds in cell parameters are only
 used when they are defined by crystal symmetry.  An approximate (isotropic)
 treatment of cell esds is used for estimating esds involving l.s. planes.
;
loop_
    _geom_bond_atom_site_label_1
    _geom_bond_atom_site_label_2
    _geom_bond_site_symmetry_2
    _geom_bond_distance
    _geom_bond_publ_flag
    Br1 C16 . 1.887(3) no
    C1 O1 . 1.409(5) no
    C1 H1A . 0.9600 no
    C1 H1B . 0.9600 no
    C1 H1C . 0.9600 no
    C2 O2 . 1.397(8) no
    C2 H2A . 0.9600 no
    C2 H2B . 0.9600 no
    C2 H2C . 0.9600 no
    C3 O1 . 1.335(5) no
    C3 N1 . 1.339(4) no
    C3 C4 . 1.364(6) no
    C4 C5 . 1.342(7) no
    C4 H4 . 0.9300 no
    C5 O2 . 1.330(5) no
    C5 N2 . 1.365(5) no
    C6 N2 . 1.310(4) no
    C6 N1 . 1.314(4) no
    C6 O3 . 1.376(3) no
    C7 C8 . 1.369(4) no
    C7 C12 . 1.387(4) no
    C7 O3 . 1.396(3) no
    C8 C9 . 1.367(5) no
    C8 H8 . 0.9300 no
    C9 C10 . 1.361(6) no
    C9 H9 . 0.9300 no
    C10 C11 . 1.383(5) no
    C10 H10 . 0.9300 no
    C11 C12 . 1.386(4) no
    C11 H11 . 0.9300 no
    C12 C13 . 1.508(4) no
    C13 N4 . 1.439(3) no
    C13 C14 . 1.491(5) no
    C13 H13 . 0.9800 no
    C14 N3 . 1.132(4) no
    C15 N4 . 1.383(4) no
    C15 C16 . 1.390(4) no
    C15 C20 . 1.391(4) no
    C16 C17 . 1.383(5) no
    C17 C18 . 1.347(5) no
    C17 H17 . 0.9300 no
    C18 F1 . 1.358(4) no
    C18 C19 . 1.365(5) no
    C19 C20 . 1.392(5) no
    C19 H19 . 0.9300 no
    C20 H20 . 0.9300 no
    N4 H4A . 0.830(18) no
loop_
    _geom_angle_atom_site_label_1
    _geom_angle_atom_site_label_2
    _geom_angle_atom_site_label_3
    _geom_angle_site_symmetry_1
    _geom_angle_site_symmetry_3
    _geom_angle
    _geom_angle_publ_flag
    O1 C1 H1A . . 109.5 no
    O1 C1 H1B . . 109.5 no
    H1A C1 H1B . . 109.5 no
    O1 C1 H1C . . 109.5 no
    H1A C1 H1C . . 109.5 no
    H1B C1 H1C . . 109.5 no
    O2 C2 H2A . . 109.5 no
    O2 C2 H2B . . 109.5 no
    H2A C2 H2B . . 109.5 no
    O2 C2 H2C . . 109.5 no
    H2A C2 H2C . . 109.5 no
    H2B C2 H2C . . 109.5 no
    O1 C3 N1 . . 119.5(4) no
    O1 C3 C4 . . 118.4(4) no
    N1 C3 C4 . . 122.1(4) no
    C5 C4 C3 . . 117.5(4) no
    C5 C4 H4 . . 121.3 no
    C3 C4 H4 . . 121.3 no
    O2 C5 C4 . . 119.0(4) no
    O2 C5 N2 . . 117.6(5) no
    C4 C5 N2 . . 123.4(4) no
    N2 C6 N1 . . 130.7(3) no
    N2 C6 O3 . . 116.9(3) no
    N1 C6 O3 . . 112.5(3) no
    C8 C7 C12 . . 121.7(3) no
    C8 C7 O3 . . 120.4(3) no
    C12 C7 O3 . . 117.7(2) no
    C9 C8 C7 . . 119.2(3) no
    C9 C8 H8 . . 120.4 no
    C7 C8 H8 . . 120.4 no
    C10 C9 C8 . . 120.7(3) no
    C10 C9 H9 . . 119.7 no
    C8 C9 H9 . . 119.7 no
    C9 C10 C11 . . 120.5(3) no
    C9 C10 H10 . . 119.8 no
    C11 C10 H10 . . 119.8 no
    C10 C11 C12 . . 119.9(3) no
    C10 C11 H11 . . 120.0 no
    C12 C11 H11 . . 120.0 no
    C11 C12 C7 . . 118.1(3) no
    C11 C12 C13 . . 123.2(3) no
    C7 C12 C13 . . 118.8(2) no
    N4 C13 C14 . . 111.1(2) no
    N4 C13 C12 . . 111.2(2) no
    C14 C13 C12 . . 111.2(2) no
    N4 C13 H13 . . 107.7 no
    C14 C13 H13 . . 107.7 no
    C12 C13 H13 . . 107.7 no
    N3 C14 C13 . . 177.8(4) no
    N4 C15 C16 . . 120.6(3) no
    N4 C15 C20 . . 122.5(3) no
    C16 C15 C20 . . 116.8(3) no
    C17 C16 C15 . . 121.7(3) no
    C17 C16 Br1 . . 118.5(3) no
    C15 C16 Br1 . . 119.8(2) no
    C18 C17 C16 . . 119.1(3) no
    C18 C17 H17 . . 120.5 no
    C16 C17 H17 . . 120.5 no
    C17 C18 F1 . . 119.1(4) no
    C17 C18 C19 . . 122.3(3) no
    F1 C18 C19 . . 118.5(4) no
    C18 C19 C20 . . 118.3(3) no
    C18 C19 H19 . . 120.9 no
    C20 C19 H19 . . 120.9 no
    C15 C20 C19 . . 121.7(3) no
    C15 C20 H20 . . 119.2 no
    C19 C20 H20 . . 119.2 no
    C6 N1 C3 . . 114.1(3) no
    C6 N2 C5 . . 112.2(3) no
    C15 N4 C13 . . 123.3(2) no
    C15 N4 H4A . . 127(3) no
    C13 N4 H4A . . 110(3) no
    C3 O1 C1 . . 118.3(3) no
    C5 O2 C2 . . 118.1(4) no
    C6 O3 C7 . . 118.4(2) no
loop_
    _geom_torsion_atom_site_label_1
    _geom_torsion_atom_site_label_2
    _geom_torsion_atom_site_label_3
    _geom_torsion_atom_site_label_4
    _geom_torsion_site_symmetry_1
    _geom_torsion_site_symmetry_2
    _geom_torsion_site_symmetry_3
    _geom_torsion_site_symmetry_4
    _geom_torsion
    _geom_torsion_publ_flag
    O1 C3 C4 C5 . . . . -177.2(5) no
    N1 C3 C4 C5 . . . . 2.0(7) no
    C3 C4 C5 O2 . . . . 178.7(4) no
    C3 C4 C5 N2 . . . . -1.0(8) no
    C12 C7 C8 C9 . . . . 1.6(5) no
    O3 C7 C8 C9 . . . . 175.3(3) no
    C7 C8 C9 C10 . . . . -0.3(5) no
    C8 C9 C10 C11 . . . . -0.2(6) no
    C9 C10 C11 C12 . . . . -0.4(5) no
    C10 C11 C12 C7 . . . . 1.6(4) no
    C10 C11 C12 C13 . . . . -177.9(3) no
    C8 C7 C12 C11 . . . . -2.2(4) no
    O3 C7 C12 C11 . . . . -176.1(2) no
    C8 C7 C12 C13 . . . . 177.3(3) no
    O3 C7 C12 C13 . . . . 3.4(4) no
    C11 C12 C13 N4 . . . . -99.4(3) no
    C7 C12 C13 N4 . . . . 81.2(3) no
    C11 C12 C13 C14 . . . . 25.0(4) no
    C7 C12 C13 C14 . . . . -154.5(3) no
    N4 C15 C16 C17 . . . . -177.5(3) no
    C20 C15 C16 C17 . . . . 1.3(5) no
    N4 C15 C16 Br1 . . . . 2.3(4) no
    C20 C15 C16 Br1 . . . . -178.9(2) no
    C15 C16 C17 C18 . . . . -0.1(6) no
    Br1 C16 C17 C18 . . . . -179.9(3) no
    C16 C17 C18 F1 . . . . 177.8(4) no
    C16 C17 C18 C19 . . . . -1.4(7) no
    C17 C18 C19 C20 . . . . 1.7(7) no
    F1 C18 C19 C20 . . . . -177.5(4) no
    N4 C15 C20 C19 . . . . 177.7(3) no
    C16 C15 C20 C19 . . . . -1.1(5) no
    C18 C19 C20 C15 . . . . -0.3(6) no
    N2 C6 N1 C3 . . . . 0.0(5) no
    O3 C6 N1 C3 . . . . 179.6(3) no
    O1 C3 N1 C6 . . . . 177.7(3) no
    C4 C3 N1 C6 . . . . -1.4(6) no
    N1 C6 N2 C5 . . . . 0.9(5) no
    O3 C6 N2 C5 . . . . -178.8(3) no
    O2 C5 N2 C6 . . . . -180.0(4) no
    C4 C5 N2 C6 . . . . -0.3(7) no
    C16 C15 N4 C13 . . . . 175.8(3) no
    C20 C15 N4 C13 . . . . -2.9(5) no
    C14 C13 N4 C15 . . . . 75.8(4) no
    C12 C13 N4 C15 . . . . -159.8(3) no
    N1 C3 O1 C1 . . . . -8.6(6) no
    C4 C3 O1 C1 . . . . 170.5(4) no
    C4 C5 O2 C2 . . . . -178.7(6) no
    N2 C5 O2 C2 . . . . 1.0(9) no
    N2 C6 O3 C7 . . . . -25.3(4) no
    N1 C6 O3 C7 . . . . 155.0(3) no
    C8 C7 O3 C6 . . . . 94.9(3) no
    C12 C7 O3 C6 . . . . -91.1(3) no
loop_
    _geom_hbond_atom_site_label_D
    _geom_hbond_atom_site_label_H
    _geom_hbond_atom_site_label_A
    _geom_hbond_site_symmetry_A
    _geom_hbond_distance_DH
    _geom_hbond_distance_HA
    _geom_hbond_distance_DA
    _geom_hbond_angle_DHA
    _geom_hbond_publ_flag
    N4 H4A Br1 . 0.830(18) 2.74(3) 3.065(2) 105(3) yes
    C13 H13 O3 . 0.98 2.41 2.763(3) 100.8 yes
    C17 H17 F1 2_666 0.93 2.61 3.541(4) 174.5 yes
    C20 H20 O3 2_757 0.93 2.68 3.477(4) 144.8 yes
    C13 H13 O3 2_757 0.98 2.53 3.433(3) 153.3 yes
