# Supplementary material for: (RS)-(2-Bromo-4-fluoro­anilino)[2-(4,6-dimethoxy­pyrimidin-2-yl­oxy)phen­yl]acetonitrile
Source: Acta Crystallogr Sect E Struct Rep Online. 2009 Aug 29;65(Pt 9):o2295–6. doi: 10.1107/S1600536809033819 (PMC2970001; doi:10.1107/S1600536809033819)
Supplement: Supplementary file 2 [file e-65-o2295-Isup2.hkl]

# 
# h,k,l, Fc-squared, Fo-squared, sigma(Fo-squared) and status flag 
# 
data_I
_shelx_title ' I in P-1' 
_shelx_refln_list_code          4 
_shelx_F_calc_maximum      181.89 
_exptl_crystal_F_000       464.00 
_reflns_d_resolution_high  0.7696 
 
loop_ 
 _symmetry_equiv_pos_as_xyz 
 'x, y, z' 
 '-x, -y, -z' 
 
_cell_length_a     8.9131 
_cell_length_b    10.6646 
_cell_length_c    11.7804 
_cell_angle_alpha  67.235 
_cell_angle_beta   82.088 
_cell_angle_gamma  81.277 
 
_shelx_F_squared_multiplier     1.000 
 
loop_ 
 _refln_index_h 
 _refln_index_k 
 _refln_index_l 
 _refln_F_squared_calc 
 _refln_F_squared_meas 
 _refln_F_squared_sigma 
 _refln_observed_status 
   1   0   0     5873.30     5402.73    144.26 o 
   2   0   0     1389.69     1613.12     26.98 o 
   3   0   0     2102.55     2182.85     44.75 o 
   4   0   0     1322.69     1391.69     23.88 o 
   5   0   0      182.86      174.12      4.28 o 
   6   0   0      102.70       92.27      3.20 o 
   7   0   0        0.40        2.11      1.79 o 
   8   0   0        3.49        3.32      2.54 o 
   9   0   0        2.72        4.80      2.86 o 
  10   0   0        0.17        1.19      3.18 o 
  11   0   0        1.33        0.00      3.41 o 
 -11   1   0        1.21        0.00      3.46 o 
 -10   1   0        5.36        6.23      3.48 o 
  -9   1   0        1.14        2.47      2.93 o 
  -8   1   0        6.07        6.77      2.72 o 
  -7   1   0        5.39        3.68      2.16 o 
  -6   1   0      147.72      153.65      4.15 o 
  -5   1   0      269.26      272.96      5.88 o 
  -4   1   0      119.63      104.65      3.87 o 
  -3   1   0     4357.11     4573.53     75.47 o 
  -2   1   0     3022.37     3290.14     54.34 o 
  -1   1   0       68.57       51.95      1.59 o 
   0   1   0     2210.56     2504.80     35.38 o 
   1   1   0     3829.20     3985.53     75.37 o 
   2   1   0     1181.86     1364.07     22.91 o 
   3   1   0      221.07      206.16      5.29 o 
   4   1   0      464.09      499.46      9.40 o 
   5   1   0      360.61      363.66      7.46 o 
   6   1   0       88.80       80.86      3.18 o 
   7   1   0      151.64      143.21      4.48 o 
   8   1   0       23.03       23.56      2.77 o 
   9   1   0       17.67       22.53      3.48 o 
  10   1   0       10.87       14.22      3.53 o 
  11   1   0        1.56        0.24      3.39 o 
 -11   2   0        1.81        5.15      4.04 o 
 -10   2   0        4.31        0.76      3.45 o 
  -9   2   0        0.38        1.83      2.96 o 
  -8   2   0        0.38        0.86      3.44 o 
  -7   2   0        1.10        3.58      2.18 o 
  -6   2   0      208.20      171.60      6.95 o 
  -5   2   0      259.67      242.39      5.30 o 
  -4   2   0      392.77      439.14      8.31 o 
  -3   2   0        0.32        3.99      0.84 o 
  -2   2   0       13.68        9.53      0.71 o 
  -1   2   0      374.79      385.27      5.85 o 
   0   2   0     8827.22     8677.70    121.37 o 
   1   2   0      974.14     1078.77     17.64 o 
   2   2   0     2115.09     2442.29     34.44 o 
   3   2   0      136.60      132.84      3.85 o 
   4   2   0      280.38      281.88      4.93 o 
   5   2   0       27.99       26.98      1.71 o 
   6   2   0        4.92        5.55      1.69 o 
   7   2   0       14.04       14.70      2.53 o 
   8   2   0       54.00       46.90      2.99 o 
   9   2   0        0.20        0.14      2.10 o 
  10   2   0        8.68       14.98      3.58 o 
  11   2   0        0.01        2.20      4.85 o 
 -10   3   0        0.01        1.48      3.53 o 
  -9   3   0        0.12        2.49      3.29 o 
  -8   3   0        2.70        2.45      2.69 o 
  -7   3   0        9.28       13.46      2.73 o 
  -6   3   0      104.83      120.11      5.13 o 
  -5   3   0        2.02        0.77      1.89 o 
  -4   3   0       10.15       14.42      0.95 o 
  -3   3   0     3675.62     3896.64     63.07 o 
  -2   3   0      129.66      125.44      2.42 o 
  -1   3   0     1038.27     1294.71     18.56 o 
   0   3   0     2214.23     2432.32     34.27 o 
   1   3   0      533.50      563.83      9.69 o 
   2   3   0       66.88       55.48      1.81 o 
   3   3   0      611.13      754.38     11.33 o 
   4   3   0      467.01      452.00      7.33 o 
   5   3   0       60.60       70.85      2.22 o 
   6   3   0       31.81       28.35      1.69 o 
   7   3   0       24.44       22.12      1.79 o 
   8   3   0        6.04        6.76      2.45 o 
   9   3   0       10.78        8.38      6.27 o 
  10   3   0        2.04        5.25      5.11 o 
 -10   4   0        0.68        0.92      3.80 o 
  -9   4   0        0.09        0.00      3.25 o 
  -8   4   0        7.29        8.82      3.18 o 
  -7   4   0        1.16        0.00      2.71 o 
  -6   4   0       82.05       87.16      4.65 o 
  -5   4   0      128.73      136.91      5.32 o 
  -4   4   0      127.03      124.03      3.62 o 
  -3   4   0       61.95       75.95      2.62 o 
  -2   4   0     3410.91     3673.09     51.78 o 
  -1   4   0     1134.55     1125.79     16.40 o 
   0   4   0        0.97        0.12      0.51 o 
   1   4   0      199.40      216.82      4.45 o 
   2   4   0     1244.30     1274.16     21.29 o 
   3   4   0      284.38      290.37      4.92 o 
   4   4   0      291.90      324.46      5.63 o 
   5   4   0        0.54        0.58      0.96 o 
   6   4   0       43.39       44.44      2.40 o 
   7   4   0       50.18       50.67      5.87 o 
   8   4   0        0.12        4.45      2.69 o 
   9   4   0        1.73        1.36      3.14 o 
  10   4   0        3.34        4.37      6.58 o 
  11   4   0        2.68        9.62      6.25 o 
 -10   5   0        0.50        0.00      5.62 o 
  -9   5   0        0.40        1.71      3.31 o 
  -8   5   0        0.73        0.00      2.93 o 
  -7   5   0       56.32       51.46      4.21 o 
  -6   5   0       22.36       20.57      2.38 o 
  -5   5   0       67.07       75.53      5.05 o 
  -4   5   0      422.50      403.89      8.34 o 
  -3   5   0      665.35      634.57     11.73 o 
  -2   5   0       17.69       27.06      1.26 o 
  -1   5   0     1886.71     2059.82     29.52 o 
   0   5   0      437.48      409.84      6.59 o 
   1   5   0       80.67       72.22      1.82 o 
   2   5   0       82.54       98.39      2.98 o 
   3   5   0      424.69      403.39      7.92 o 
   4   5   0      484.40      519.07     10.86 o 
   5   5   0       25.47       34.95      2.51 o 
   6   5   0       14.05        9.78      1.80 o 
   7   5   0       14.54       18.02      2.14 o 
   8   5   0        6.50        7.65      3.51 o 
   9   5   0        0.46        0.00      3.01 o 
  10   5   0        0.54        1.26      3.64 o 
  -9   6   0        1.02        0.00      3.86 o 
  -8   6   0        5.87        5.10      3.44 o 
  -7   6   0       32.99       36.02      3.17 o 
  -6   6   0      162.57      154.36      8.11 o 
  -5   6   0       98.73       70.69      3.34 o 
  -4   6   0      224.63      217.29      5.57 o 
  -3   6   0       61.04       54.93      3.93 o 
  -2   6   0       49.71       49.41      2.43 o 
  -1   6   0       37.35       47.96      1.85 o 
   0   6   0      299.81      289.47      5.14 o 
   1   6   0      301.96      317.90      6.60 o 
   2   6   0        5.11       12.73      1.61 o 
   3   6   0      183.07      138.98      3.96 o 
   4   6   0      131.15      109.12      3.65 o 
   5   6   0        2.04        2.29      1.54 o 
   6   6   0        3.81        6.70      1.80 o 
   7   6   0        1.40        3.44      1.90 o 
   8   6   0       10.36       13.68      3.64 o 
   9   6   0        0.64        4.17      4.10 o 
  10   6   0        1.38        0.44      5.92 o 
  -8   7   0        1.21        3.37      3.64 o 
  -7   7   0        9.60       10.71      2.84 o 
  -6   7   0       30.61       33.50      3.38 o 
  -5   7   0       14.25       14.03      2.44 o 
  -4   7   0       67.40       66.86      3.75 o 
  -3   7   0      224.80      224.38      5.68 o 
  -2   7   0      210.29      181.73      4.84 o 
  -1   7   0      427.10      380.88      6.71 o 
   0   7   0       12.88        8.65      1.49 o 
   1   7   0       33.59       22.63      1.84 o 
   2   7   0       66.68       57.48      2.67 o 
   3   7   0      223.79      243.15      6.10 o 
   4   7   0       50.25       60.27      3.01 o 
   5   7   0        4.88        8.20      1.99 o 
   6   7   0        0.59        1.63      1.91 o 
   7   7   0        2.43        3.65      2.16 o 
   8   7   0        1.24        0.00      3.35 o 
   9   7   0        0.12        0.00      3.75 o 
  10   7   0        1.55        4.45      4.49 o 
  -8   8   0        1.15        0.00      3.97 o 
  -7   8   0        3.90        0.44      2.82 o 
  -6   8   0        7.31        5.86      2.77 o 
  -5   8   0       25.47       25.85      2.93 o 
  -4   8   0        7.86       10.35      2.62 o 
  -3   8   0        2.70        5.40      1.93 o 
  -2   8   0       55.32       54.44      3.70 o 
  -1   8   0       57.35       62.39      3.57 o 
   0   8   0       23.65       27.45      2.16 o 
   1   8   0       77.34      100.63      3.64 o 
   2   8   0       10.72       22.33      2.17 o 
   3   8   0      106.47       96.49      4.17 o 
   4   8   0      105.74      109.91      4.13 o 
   5   8   0        0.38        6.75      2.21 o 
   6   8   0        0.02        0.49      2.17 o 
   7   8   0        4.95        2.58      2.35 o 
   8   8   0        7.90        9.67      3.98 o 
   9   8   0        1.87        2.68      4.34 o 
  -7   9   0        7.18        5.69      4.07 o 
  -6   9   0        6.64        7.58      3.00 o 
  -5   9   0       10.65       11.35      2.77 o 
  -4   9   0        1.46        3.19      4.71 o 
  -3   9   0        8.66        8.49      5.25 o 
  -2   9   0      115.34      135.88      5.75 o 
  -1   9   0      162.80      155.08      6.12 o 
   0   9   0       78.00       93.33      4.80 o 
   1   9   0       63.41       55.10      3.02 o 
   2   9   0       82.05       84.03      3.66 o 
   3   9   0       27.75       43.70      3.07 o 
   4   9   0       11.60        3.46      2.28 o 
   5   9   0        7.53        7.96      4.68 o 
   6   9   0        0.01        1.55      2.55 o 
   7   9   0        0.48        1.80      6.91 o 
   8   9   0        1.67        4.85      4.17 o 
  -6  10   0        0.42        2.63      5.48 o 
  -5  10   0        1.46        3.06      3.52 o 
  -4  10   0       13.99       18.27      3.96 o 
  -3  10   0        2.06        3.02      3.29 o 
  -2  10   0        7.38        3.25      2.91 o 
  -1  10   0       20.32       21.05      3.39 o 
   0  10   0       34.36       39.56      3.83 o 
   1  10   0        1.57        0.00      2.46 o 
   2  10   0       65.01       52.15      3.85 o 
   3  10   0       32.53       36.46      3.11 o 
   4  10   0        1.94        4.20      2.60 o 
   5  10   0        0.84        0.00      2.53 o 
   6  10   0        0.50        0.00      2.62 o 
   7  10   0        0.17        4.88      2.97 o 
   8  10   0        0.03        1.17      7.02 o 
  -4  11   0        0.15        0.00      3.40 o 
  -3  11   0        2.35        0.00      3.17 o 
  -2  11   0        0.36        0.00      3.25 o 
  -1  11   0        8.10        5.11      3.08 o 
   0  11   0       22.57       22.36      3.89 o 
   1  11   0       28.39       31.97      4.17 o 
   2  11   0        0.23        0.00      3.03 o 
   3  11   0        0.05        0.52      2.43 o 
   4  11   0        0.30        0.00      2.71 o 
   5  11   0        0.08        1.79      3.20 o 
   6  11   0        0.25        0.00      3.39 o 
  -2  12   0        0.09        6.03      3.92 o 
  -1  12   0        4.02        8.01      3.80 o 
   0  12   0        2.52        7.58      4.20 o 
   1  12   0        1.35        0.47      3.48 o 
   2  12   0        3.82        3.94      3.47 o 
   3  12   0        0.68        0.42      3.49 o 
   4  12   0        0.70        0.81      4.63 o 
   5  12   0        0.25        2.42      3.12 o 
  -3 -12   1        0.02        1.12      3.59 o 
  -2 -12   1        0.09        2.82      3.80 o 
  -1 -12   1        0.20        0.11      3.67 o 
   0 -12   1        2.30        8.15      3.83 o 
   1 -12   1        3.11        2.61      3.63 o 
  -6 -11   1        1.58        2.65      3.17 o 
  -5 -11   1        0.14        2.26      3.99 o 
  -4 -11   1        0.07        0.00      2.84 o 
  -3 -11   1        0.00        0.88      3.29 o 
  -2 -11   1        0.90        0.00      4.84 o 
  -1 -11   1        2.33        3.17      3.33 o 
   0 -11   1        0.16        0.00      3.11 o 
   1 -11   1        2.97        6.91      3.38 o 
   2 -11   1        1.46        0.00      3.45 o 
   3 -11   1        1.20        0.15      3.55 o 
   4 -11   1        0.94       14.73      5.97 o 
  -7 -10   1        0.73        0.00      4.46 o 
  -6 -10   1        0.19        4.65      2.89 o 
  -5 -10   1       14.86       21.57      7.23 o 
  -4 -10   1       14.45       22.20      3.09 o 
  -3 -10   1        0.13        3.69      2.51 o 
  -2 -10   1        1.45        0.00      2.62 o 
  -1 -10   1        8.12        0.00      2.93 o 
   0 -10   1       32.63       42.82      6.14 o 
   1 -10   1        5.49        2.82      3.09 o 
   2 -10   1        0.04        0.00      3.10 o 
   3 -10   1        3.35        7.60      3.39 o 
   4 -10   1        3.79        5.31      3.49 o 
   5 -10   1        0.16        0.00      3.85 o 
  -8  -9   1        0.98        3.54      4.61 o 
  -7  -9   1        2.15        5.10      4.39 o 
  -6  -9   1        0.16        0.43      2.62 o 
  -5  -9   1        0.96        1.06      2.47 o 
  -4  -9   1        7.38       11.53      2.83 o 
  -3  -9   1        7.50       17.72      2.51 o 
  -2  -9   1        1.33        2.41      2.07 o 
  -1  -9   1       12.89       15.46      2.29 o 
   0  -9   1       15.27       26.89      3.85 o 
   1  -9   1      239.54      227.36      7.52 o 
   2  -9   1       61.42       69.03      4.44 o 
   3  -9   1       31.21       23.51      4.40 o 
   4  -9   1        0.02        0.00      3.35 o 
   5  -9   1        6.75        3.53      3.36 o 
   6  -9   1        4.68        2.86      4.17 o 
  -9  -8   1        0.01        0.00      4.40 o 
  -8  -8   1        3.12        0.00      6.50 o 
  -7  -8   1        5.36        3.38      3.79 o 
  -6  -8   1        6.11       10.16      2.47 o 
  -5  -8   1       12.94       20.27      3.05 o 
  -4  -8   1        3.50        5.50      1.97 o 
  -3  -8   1       61.24       73.65      3.48 o 
  -2  -8   1       16.20       25.68      2.34 o 
  -1  -8   1       13.01       19.61      2.13 o 
   0  -8   1      211.46      213.01      6.77 o 
   1  -8   1       28.09       17.77      2.66 o 
   2  -8   1        2.63        3.32      3.01 o 
   3  -8   1       86.81       86.62      4.63 o 
   4  -8   1       69.03       64.05      3.54 o 
   5  -8   1        3.91        3.60      2.36 o 
   6  -8   1        1.33        2.98      2.71 o 
   7  -8   1       12.93       11.51      5.51 o 
  -9  -7   1        0.30        0.00      7.47 o 
  -8  -7   1        0.32        3.80      3.88 o 
  -7  -7   1        0.83        0.00      2.95 o 
  -6  -7   1        3.63        3.98      2.09 o 
  -5  -7   1        0.49        0.84      1.86 o 
  -4  -7   1       25.71       15.61      2.11 o 
  -3  -7   1        1.04        0.00      1.52 o 
  -2  -7   1       74.76       70.62      3.02 o 
  -1  -7   1       46.10       35.28      2.27 o 
   0  -7   1      123.09      132.25      5.08 o 
   1  -7   1      611.15      559.81     13.01 o 
   2  -7   1        4.20        1.97      1.49 o 
   3  -7   1       27.03       26.70      3.22 o 
   4  -7   1      601.26      613.95     12.21 o 
   5  -7   1       99.93       96.39      4.19 o 
   6  -7   1        6.82        9.39      2.66 o 
   7  -7   1        5.30        3.58      2.67 o 
   8  -7   1       17.28       19.10      4.21 o 
 -10  -6   1        0.15        0.00      4.28 o 
  -9  -6   1        0.09        0.00      4.04 o 
  -8  -6   1        0.82        4.40      3.37 o 
  -7  -6   1        0.00        1.23      3.10 o 
  -6  -6   1       18.35       22.01      2.25 o 
  -5  -6   1      111.08      110.55      5.09 o 
  -4  -6   1      139.37      107.80      3.77 o 
  -3  -6   1        5.51        2.24      1.39 o 
  -2  -6   1      537.57      605.58     11.33 o 
  -1  -6   1      870.77      896.80     15.79 o 
   0  -6   1       22.40       19.47      1.26 o 
   1  -6   1      277.72      260.05      4.85 o 
   2  -6   1      347.02      337.56      7.23 o 
   3  -6   1       41.76       39.18      2.33 o 
   4  -6   1       92.13       93.91      6.27 o 
   5  -6   1       51.23       50.10      5.59 o 
   6  -6   1        4.20        1.40      2.18 o 
   7  -6   1        5.08        6.31      2.60 o 
   8  -6   1        0.79        1.36      3.34 o 
   9  -6   1        0.85        0.00      3.47 o 
 -10  -5   1        0.90        0.64      3.83 o 
  -9  -5   1        0.02        2.80      3.33 o 
  -8  -5   1        1.08        2.61      3.14 o 
  -7  -5   1        6.19        9.56      3.45 o 
  -6  -5   1        3.88        5.77      1.65 o 
  -5  -5   1       25.56       32.91      2.43 o 
  -4  -5   1        1.22        1.75      2.04 o 
  -3  -5   1        6.09        3.94      1.29 o 
  -2  -5   1       65.68       79.83      2.68 o 
  -1  -5   1      785.58      845.67     12.68 o 
   0  -5   1     1546.66     1582.22     22.88 o 
   1  -5   1      279.42      280.27      4.91 o 
   2  -5   1      169.91      210.21      3.99 o 
   3  -5   1      162.55      129.01      3.75 o 
   4  -5   1      450.31      406.16     15.84 o 
   5  -5   1      238.57      252.19      7.31 o 
   6  -5   1       65.74       56.85      3.23 o 
   7  -5   1        0.95        5.41      2.80 o 
   8  -5   1       23.15       29.28      9.67 o 
   9  -5   1        3.68        0.00      3.45 o 
 -11  -4   1        0.18        1.46      6.00 o 
 -10  -4   1        0.33        0.50      3.61 o 
  -9  -4   1        0.06        0.00      3.07 o 
  -8  -4   1       12.60        7.22      3.22 o 
  -7  -4   1        9.03        9.34      2.74 o 
  -6  -4   1       75.39       81.42      4.45 o 
  -5  -4   1        7.31        5.81      1.61 o 
  -4  -4   1       14.33       13.63      1.11 o 
  -3  -4   1        5.53        5.44      0.79 o 
  -2  -4   1     2245.64     2326.33     37.97 o 
  -1  -4   1     1374.17     1413.75     20.39 o 
   0  -4   1      149.50      171.36      4.22 o 
   1  -4   1     1257.82     1268.75     18.42 o 
   2  -4   1      923.12      907.10     13.48 o 
   3  -4   1      195.86      212.09      4.85 o 
   4  -4   1       82.21       90.81      3.24 o 
   5  -4   1      212.09      180.35      8.51 o 
   6  -4   1       41.22       46.90      4.11 o 
   7  -4   1      123.67       96.44      5.24 o 
   8  -4   1        4.44       14.72      3.33 o 
   9  -4   1       12.85       12.80      3.67 o 
  10  -4   1        1.46        0.00      3.45 o 
 -11  -3   1        0.01        0.00      5.60 o 
 -10  -3   1        0.25        0.00      4.91 o 
  -9  -3   1        0.40        0.76      3.10 o 
  -8  -3   1        0.11        0.00      3.03 o 
  -7  -3   1        0.68        3.01      1.80 o 
  -6  -3   1      190.16      193.23      4.21 o 
  -5  -3   1      140.85      135.85      3.20 o 
  -4  -3   1       42.82       40.38      1.71 o 
  -3  -3   1       48.39       47.75      1.49 o 
  -2  -3   1      160.12      155.82      2.86 o 
  -1  -3   1     1697.52     1774.90     25.24 o 
   0  -3   1      128.24      140.99      2.57 o 
   1  -3   1       28.04       21.76      0.90 o 
   2  -3   1      479.46      443.21      8.08 o 
   3  -3   1     1052.97     1082.12     18.47 o 
   4  -3   1       16.16       13.80      1.45 o 
   5  -3   1       13.34        8.74      1.99 o 
   6  -3   1       25.95       35.49      3.02 o 
   7  -3   1       64.69       66.86      7.20 o 
   8  -3   1       57.55       45.10      4.20 o 
   9  -3   1        5.40       11.13      3.41 o 
  10  -3   1        0.68        0.00      3.62 o 
 -11  -2   1        0.66        8.25      5.62 o 
 -10  -2   1        0.85        2.71      5.42 o 
  -9  -2   1        1.61        1.57      1.76 o 
  -8  -2   1       42.50       38.78      4.07 o 
  -7  -2   1       57.52       49.02      2.88 o 
  -6  -2   1      123.24      114.56      3.57 o 
  -5  -2   1        0.04        0.00      0.81 o 
  -4  -2   1        6.12        6.07      0.83 o 
  -3  -2   1      126.41      125.18      2.56 o 
  -2  -2   1        8.74       11.22      0.65 o 
  -1  -2   1      736.96      668.78      9.79 o 
   0  -2   1     4460.77     4307.01     60.13 o 
   1  -2   1     2602.90     2788.27     39.17 o 
   2  -2   1     1809.73     1935.33     31.58 o 
   3  -2   1      563.21      609.47     10.83 o 
   4  -2   1     3514.13     3837.66     54.18 o 
   5  -2   1      100.34       89.35      6.32 o 
   6  -2   1       96.76       78.16      4.09 o 
   7  -2   1       12.36       20.34      3.63 o 
   8  -2   1       23.96       25.13      3.36 o 
   9  -2   1        4.76        5.88      3.05 o 
  10  -2   1        1.10        0.00      3.10 o 
  11  -2   1        0.26        0.88      3.66 o 
 -11  -1   1        5.22        4.65      5.68 o 
 -10  -1   1       15.43       23.63      3.93 o 
  -9  -1   1        9.85       13.88      4.25 o 
  -8  -1   1       39.64       44.47      3.47 o 
  -7  -1   1       43.52       58.35      2.95 o 
  -6  -1   1      111.89      108.05      3.85 o 
  -5  -1   1      297.24      286.75      6.32 o 
  -4  -1   1        1.77        1.05      1.08 o 
  -3  -1   1       26.07       35.09      1.23 o 
  -2  -1   1     5079.58     5303.30     74.02 o 
  -1  -1   1       52.98       65.83      1.38 o 
   0  -1   1      483.60      577.83      9.67 o 
   1  -1   1      212.04      226.14      3.49 o 
   2  -1   1     4793.20     4955.56     69.52 o 
   3  -1   1      203.56      183.54      3.80 o 
   4  -1   1      510.34      606.27     10.97 o 
   5  -1   1      272.49      308.69      6.37 o 
   6  -1   1        4.94        4.86      2.44 o 
   7  -1   1       18.88       13.04      2.51 o 
   8  -1   1        6.00        9.00      3.77 o 
   9  -1   1        0.04        0.00      2.62 o 
  10  -1   1        0.06        0.00      3.13 o 
  11  -1   1        0.93        4.77      3.76 o 
 -11   0   1        2.20        2.34      3.26 o 
 -10   0   1        9.23       11.50      3.63 o 
  -9   0   1       13.87        7.73      3.13 o 
  -8   0   1       53.79       50.42      4.11 o 
  -7   0   1       14.31       18.46      2.01 o 
  -6   0   1        8.53       10.97      1.65 o 
  -5   0   1      205.61      186.67      4.57 o 
  -4   0   1      748.43      758.95     13.68 o 
  -3   0   1      141.37      137.31      3.21 o 
  -2   0   1      631.63      754.72     13.04 o 
  -1   0   1     1341.98     1407.53     28.47 o 
   1   0   1      194.87      220.68      4.01 o 
   2   0   1      676.06      789.00     13.45 o 
   3   0   1      615.50      617.20     10.92 o 
   4   0   1       82.61       77.33      2.82 o 
   5   0   1        2.67        0.72      1.37 o 
   6   0   1       10.37       10.93      1.54 o 
   7   0   1       73.40       82.78      4.32 o 
   8   0   1       31.63       27.21      3.20 o 
   9   0   1        4.55        2.17      2.60 o 
  10   0   1        0.34        0.00      2.64 o 
  11   0   1        3.85        2.10      3.35 o 
 -11   1   1        0.60        1.36      3.78 o 
 -10   1   1        2.31        4.97      3.49 o 
  -9   1   1        3.35        1.18      2.79 o 
  -8   1   1       41.41       32.15      3.59 o 
  -7   1   1       59.69       57.83      3.89 o 
  -6   1   1      194.42      195.31      4.99 o 
  -5   1   1       55.27       51.50      3.89 o 
  -4   1   1      585.45      580.19     10.72 o 
  -3   1   1      417.76      411.84      7.70 o 
  -2   1   1     3466.97     3701.85     51.82 o 
  -1   1   1        2.36        1.66      0.31 o 
   0   1   1     1872.99     1943.46     39.87 o 
   1   1   1      492.60      552.71      9.62 o 
   2   1   1      878.91      968.53     37.59 o 
   4   1   1       54.90       57.78      6.27 o 
   5   1   1      170.57      168.63      4.20 o 
   6   1   1      242.28      199.59      4.99 o 
   7   1   1        0.70        0.06      1.39 o 
   8   1   1       76.28       74.58      7.04 o 
   9   1   1        1.24        0.00      3.28 o 
  10   1   1        1.87        0.00      3.55 o 
  11   1   1        0.14        4.14      3.42 o 
 -11   2   1        2.28        3.77      3.83 o 
 -10   2   1        1.17        0.00      3.30 o 
  -9   2   1        5.90        5.95      5.24 o 
  -8   2   1       30.59       39.78      3.98 o 
  -7   2   1       16.12        7.21      2.45 o 
  -6   2   1       17.84       11.10      1.55 o 
  -5   2   1      335.13      352.18      7.31 o 
  -4   2   1      349.63      431.82      6.99 o 
  -3   2   1      637.61      770.97     11.48 o 
  -2   2   1     1454.71     1591.53     22.64 o 
  -1   2   1     3568.85     3573.18     58.94 o 
   0   2   1      790.96      853.68     14.09 o 
   1   2   1      882.45      917.10     15.23 o 
   2   2   1    33083.77    27025.44    700.99 o 
   3   2   1     4172.55     4497.36     92.01 o 
   4   2   1      474.23      430.48     10.15 o 
   5   2   1       49.43       54.17      2.92 o 
   6   2   1      135.49      133.10      4.93 o 
   7   2   1      175.14      166.95      6.01 o 
   8   2   1       14.97       15.12      2.18 o 
   9   2   1        0.39        0.00      2.34 o 
  10   2   1        1.07        0.00      2.75 o 
  11   2   1        6.35        9.19      4.97 o 
 -10   3   1        0.15        3.27      3.57 o 
  -9   3   1        0.10        3.35      3.27 o 
  -8   3   1       12.78        7.71      3.09 o 
  -7   3   1       96.17       99.79      5.18 o 
  -6   3   1       29.35       46.09      5.03 o 
  -5   3   1       12.65       14.94      1.58 o 
  -4   3   1      222.73      188.35      3.66 o 
  -3   3   1      610.15      546.91      8.46 o 
  -2   3   1     1150.91     1155.76     19.75 o 
  -1   3   1        2.98        4.55      0.52 o 
   0   3   1     5389.19     5784.82     80.69 o 
   1   3   1     3571.35     3630.28     94.93 o 
   2   3   1        0.81        3.39      1.84 o 
   3   3   1      983.66     1066.02     18.02 o 
   4   3   1      125.35      129.41      2.84 o 
   5   3   1        6.82        6.26      1.02 o 
   6   3   1        8.93        9.25      1.27 o 
   7   3   1      155.08      144.67      3.77 o 
   8   3   1      100.50       91.55      3.62 o 
   9   3   1        0.54        0.42      1.85 o 
  10   3   1        0.02        0.00      4.80 o 
 -10   4   1        1.68        2.81      4.07 o 
  -9   4   1        0.48        0.00      3.29 o 
  -8   4   1        3.37        4.73      4.25 o 
  -7   4   1        0.48        0.00      3.03 o 
  -6   4   1       99.59      116.89      4.08 o 
  -5   4   1      406.54      454.91      9.18 o 
  -4   4   1       88.83       98.00      4.24 o 
  -3   4   1      194.07      171.10      5.86 o 
  -2   4   1     1797.84     1884.55     26.97 o 
  -1   4   1      395.12      365.58      5.85 o 
   0   4   1      224.89      201.84      3.53 o 
   1   4   1        8.47        9.13      0.65 o 
   2   4   1      608.40      653.17      9.84 o 
   3   4   1       39.78       39.92      2.01 o 
   4   4   1      121.72      106.35      2.56 o 
   5   4   1       55.25       54.98      2.09 o 
   6   4   1        4.20        6.17      1.24 o 
   7   4   1        0.08        0.24      1.52 o 
   8   4   1        1.74        0.07      1.79 o 
   9   4   1        3.01        7.46      3.15 o 
  10   4   1        1.40        1.70      6.34 o 
 -10   5   1        0.17        0.00      6.02 o 
  -9   5   1        0.09        2.07      3.27 o 
  -8   5   1        9.54       15.87      3.55 o 
  -7   5   1       62.00       69.20      4.76 o 
  -6   5   1       12.22       14.30      2.18 o 
  -5   5   1       68.18       68.38      8.41 o 
  -4   5   1      242.93      240.81      9.47 o 
  -3   5   1       16.38       14.36      1.11 o 
  -2   5   1      255.79      303.91      5.26 o 
  -1   5   1      398.07      392.16      6.42 o 
   0   5   1      135.16      114.71      2.52 o 
   1   5   1      127.10      133.72      2.72 o 
   2   5   1      110.69       97.03      2.84 o 
   3   5   1      294.34      324.36      6.62 o 
   4   5   1      122.08      136.04      3.83 o 
   5   5   1       45.01       62.36      2.77 o 
   6   5   1        0.86        1.23      1.59 o 
   7   5   1        4.02        5.34      1.81 o 
   8   5   1       11.98       13.10      2.22 o 
   9   5   1        0.00        2.33      3.08 o 
  10   5   1        0.74        2.84      3.66 o 
  11   5   1        0.38        5.05      5.45 o 
  -9   6   1        0.44        0.78      3.70 o 
  -8   6   1        1.26        8.49      3.52 o 
  -7   6   1        9.02       11.23      3.47 o 
  -6   6   1       82.05       79.77      4.73 o 
  -5   6   1        1.28        0.00      1.69 o 
  -4   6   1       40.95       41.06      2.42 o 
  -3   6   1      288.02      252.14      5.84 o 
  -2   6   1      118.46       95.00      2.60 o 
  -1   6   1       10.47       12.22      2.98 o 
   0   6   1      375.91      365.49      6.19 o 
   1   6   1      396.25      389.43      6.46 o 
   2   6   1      115.09      138.25      3.71 o 
   3   6   1       21.98       28.06      2.23 o 
   4   6   1       42.19       32.90      2.15 o 
   5   6   1       20.70       26.51      2.10 o 
   6   6   1        0.59        0.00      1.59 o 
   7   6   1        0.77        0.00      1.72 o 
   8   6   1        0.49        0.00      1.97 o 
   9   6   1        0.00        0.00      4.80 o 
  10   6   1        0.65        7.94      5.57 o 
  -8   7   1        4.17        5.14      6.15 o 
  -7   7   1        0.20        0.00      3.21 o 
  -6   7   1       13.58       15.67      2.57 o 
  -5   7   1       80.80       69.47      3.49 o 
  -4   7   1        4.05        3.19      2.50 o 
  -3   7   1        6.89        3.21      2.22 o 
  -2   7   1      307.30      308.45      6.76 o 
  -1   7   1      409.36      397.95      6.89 o 
   0   7   1       51.60       60.45      2.12 o 
   1   7   1        2.47        0.00      1.24 o 
   2   7   1       69.98       65.95      3.47 o 
   3   7   1       35.92       41.67      2.40 o 
   4   7   1       28.57       36.06      2.41 o 
   5   7   1        2.77        0.00      1.59 o 
   6   7   1       18.60       18.25      2.27 o 
   7   7   1        7.23       13.99      3.19 o 
   8   7   1        0.33        0.38      2.19 o 
   9   7   1        1.02        3.54      5.51 o 
  10   7   1        1.12        0.00      5.25 o 
  -8   8   1        1.00        4.03      4.09 o 
  -7   8   1        4.13        9.29      3.47 o 
  -6   8   1        1.54        1.40      2.35 o 
  -5   8   1        6.10        8.58      2.35 o 
  -4   8   1       13.23       10.91      2.28 o 
  -3   8   1       65.11       65.12      3.18 o 
  -2   8   1       66.94       73.53      3.23 o 
  -1   8   1        6.97       11.30      2.29 o 
   0   8   1       19.93       20.73      1.95 o 
   1   8   1       47.04       64.64      2.91 o 
   2   8   1        1.78        0.00      1.52 o 
   3   8   1       41.13       26.89      3.01 o 
   4   8   1        7.06       11.93      2.47 o 
   5   8   1       12.07        7.03      2.07 o 
   6   8   1       38.84       26.27      2.95 o 
   7   8   1        2.81        1.46      2.30 o 
   8   8   1        2.32        2.38      2.48 o 
   9   8   1        1.35        4.00      5.71 o 
  -7   9   1        1.35        2.73      3.99 o 
  -6   9   1       14.64       12.33      4.39 o 
  -5   9   1        2.66        7.78      2.61 o 
  -4   9   1        6.90        6.67      3.12 o 
  -3   9   1        1.81        0.00      2.81 o 
  -2   9   1        9.69       11.35      2.71 o 
  -1   9   1       64.19       56.33      3.73 o 
   0   9   1       97.33       82.74      4.28 o 
   1   9   1      160.45      149.04      4.65 o 
   2   9   1        3.74        9.77      2.11 o 
   3   9   1       73.04       57.02      4.16 o 
   4   9   1       14.13        9.47      2.69 o 
   5   9   1        4.41        2.45      2.37 o 
   6   9   1        3.34        0.23      2.28 o 
   7   9   1        0.75        3.71      3.83 o 
   8   9   1        2.13        3.16      2.80 o 
   9   9   1        0.45        0.00      6.22 o 
  -6  10   1        0.17        0.05      4.03 o 
  -5  10   1       13.48       18.07      4.07 o 
  -4  10   1        8.25       13.70      9.86 o 
  -3  10   1        0.61        0.00      3.60 o 
  -2  10   1        0.14        1.17      2.62 o 
  -1  10   1        3.69        5.34      2.90 o 
   0  10   1       25.56       19.31      5.25 o 
   1  10   1       29.81       42.56      3.71 o 
   2  10   1       11.20       11.24      2.33 o 
   3  10   1        7.48        5.82      3.02 o 
   4  10   1        4.08        0.00      2.25 o 
   5  10   1        0.91        0.65      2.48 o 
   6  10   1        2.44        0.00      2.69 o 
   7  10   1        0.73        0.43      2.84 o 
   8  10   1        0.06        0.00      2.92 o 
  -5  11   1        0.14        0.00      5.31 o 
  -4  11   1       12.09       12.85      4.20 o 
  -3  11   1       18.19       10.73      3.82 o 
  -2  11   1        4.79        8.55      3.59 o 
  -1  11   1        0.17        0.00      3.01 o 
   0  11   1        0.68        0.97      3.01 o 
   1  11   1       36.32       42.34      7.14 o 
   2  11   1       38.39       47.83      4.16 o 
   3  11   1        1.97        0.00      2.43 o 
   4  11   1        2.79        0.00      2.54 o 
   5  11   1        0.19        2.01      2.85 o 
   6  11   1        0.00        1.51      4.69 o 
   7  11   1        0.00        1.79      3.22 o 
  -3  12   1        0.36        0.00      3.80 o 
  -2  12   1        4.05        4.66      5.80 o 
  -1  12   1        0.99        5.20      3.81 o 
   0  12   1        0.65        0.30      3.45 o 
   1  12   1        0.01        0.00      4.91 o 
   2  12   1        3.07        0.00      3.17 o 
   3  12   1        0.00        0.00      3.21 o 
   4  12   1        1.77        1.14      3.02 o 
   5  12   1        1.00        2.26      3.22 o 
   0  13   1        0.01        0.00      5.57 o 
   1  13   1        0.00       14.82      6.80 o 
   2  13   1        0.10        0.00      6.08 o 
  -5 -11   2        0.89        3.32      3.92 o 
  -4 -11   2        0.01        0.00      2.93 o 
  -3 -11   2        0.00        0.00      3.55 o 
  -2 -11   2        0.02        0.00      3.58 o 
  -1 -11   2        0.05        0.00      3.24 o 
   0 -11   2        3.45        1.68      3.27 o 
   1 -11   2        1.15        0.00      6.22 o 
   2 -11   2        3.15        2.38      3.80 o 
   3 -11   2       17.39       21.13      6.25 o 
  -6 -10   2        0.01        0.00      5.30 o 
  -5 -10   2        0.91        2.80      2.85 o 
  -4 -10   2       10.68        7.20      2.79 o 
  -3 -10   2        2.14        4.13      2.59 o 
  -2 -10   2        1.18        2.40      3.68 o 
  -1 -10   2        0.12        0.00      2.87 o 
   0 -10   2        0.32        0.00      2.83 o 
   1 -10   2        3.32        3.53      3.01 o 
   2 -10   2        0.56        0.00      3.13 o 
   3 -10   2        3.26        0.01      5.71 o 
   4 -10   2       13.78       15.77      4.15 o 
   5 -10   2        0.26        0.00      3.55 o 
  -8  -9   2        0.18        5.85      7.11 o 
  -7  -9   2        0.16        0.00      4.31 o 
  -6  -9   2        0.38        0.00      4.55 o 
  -5  -9   2        1.12        5.30      2.50 o 
  -4  -9   2       12.15        9.40      2.57 o 
  -3  -9   2       16.18        9.32      2.43 o 
  -2  -9   2        0.41        3.35      2.22 o 
  -1  -9   2       11.42        7.26      3.27 o 
   0  -9   2      100.85       83.10      4.78 o 
   1  -9   2        1.57        3.83      2.71 o 
   2  -9   2        8.24        4.17      6.70 o 
   3  -9   2        0.31        1.31      3.06 o 
   4  -9   2        0.43        1.13      2.93 o 
   5  -9   2        5.30        5.57      3.54 o 
   6  -9   2        0.12        0.00      3.65 o 
  -8  -8   2        0.79        4.10      4.68 o 
  -7  -8   2        0.10        0.00      3.77 o 
  -6  -8   2        0.23        0.00      3.71 o 
  -5  -8   2        0.06        0.00      2.22 o 
  -4  -8   2        0.38        1.29      2.14 o 
  -3  -8   2       17.62       11.62      2.22 o 
  -2  -8   2        0.10        1.77      1.83 o 
  -1  -8   2       85.87      102.01      4.05 o 
   0  -8   2      171.29      142.55      5.53 o 
   1  -8   2      156.86      114.32      5.20 o 
   2  -8   2      124.24      133.05     13.22 o 
   3  -8   2       54.67       50.53      3.83 o 
   4  -8   2        4.93        4.08      2.90 o 
   5  -8   2        0.02        0.63      2.37 o 
   6  -8   2        6.35        6.59      2.88 o 
   7  -8   2        0.42        0.10      3.00 o 
  -9  -7   2        0.48        0.00      4.20 o 
  -8  -7   2        1.54        0.00      9.64 o 
  -7  -7   2       11.70       18.10      4.33 o 
  -6  -7   2       15.26       15.87      2.46 o 
  -5  -7   2        0.15        3.15      1.98 o 
  -4  -7   2       21.02       36.94      5.93 o 
  -3  -7   2       21.54       25.83      4.54 o 
  -2  -7   2       17.84       15.11      1.95 o 
  -1  -7   2       25.49       38.59      2.40 o 
   0  -7   2       72.74       84.06      5.16 o 
   1  -7   2      310.98      297.20      8.17 o 
   2  -7   2        3.70        1.12      2.18 o 
   3  -7   2      512.19      469.84      9.79 o 
   4  -7   2       43.07       48.40      3.08 o 
   5  -7   2        1.05        0.00      2.12 o 
   6  -7   2       13.86       13.94      2.84 o 
   7  -7   2        0.16        0.00      2.61 o 
   8  -7   2        0.36        0.64      3.63 o 
 -10  -6   2        1.58        1.87      4.61 o 
  -9  -6   2        0.00        0.00      3.77 o 
  -8  -6   2        1.65        4.55      3.77 o 
  -7  -6   2        0.72        0.00      2.92 o 
  -6  -6   2        0.80        2.14      1.94 o 
  -5  -6   2        0.35        0.00      1.66 o 
  -4  -6   2        4.35        9.31      1.82 o 
  -3  -6   2        4.15       10.13      1.69 o 
  -2  -6   2       93.51      110.75      3.58 o 
  -1  -6   2       43.54       34.70      2.46 o 
   0  -6   2       20.84       26.99      2.61 o 
   1  -6   2       16.12       15.93      1.54 o 
   2  -6   2      518.59      480.29      9.39 o 
   3  -6   2       34.48       25.99      2.13 o 
   4  -6   2       35.93       36.26      2.54 o 
   5  -6   2       15.01       14.30      2.28 o 
   6  -6   2       23.31       24.03      2.84 o 
   7  -6   2       22.91       22.70      2.99 o 
   8  -6   2        1.53        0.44      3.13 o 
   9  -6   2        1.88        3.67      3.93 o 
 -10  -5   2        1.57        3.10      4.26 o 
  -9  -5   2        0.00        4.19      3.94 o 
  -8  -5   2        0.13        1.57      3.26 o 
  -7  -5   2        4.07        0.00      2.75 o 
  -6  -5   2       23.02       17.17      2.06 o 
  -5  -5   2        0.21        2.41      1.56 o 
  -4  -5   2      120.77      129.27      3.91 o 
  -3  -5   2        7.39        6.83      1.42 o 
  -2  -5   2      101.95      102.57      3.40 o 
  -1  -5   2        3.70        3.08      0.77 o 
   0  -5   2       84.83       85.87      3.58 o 
   1  -5   2      321.97      300.56      5.29 o 
   2  -5   2       46.84       53.33      2.36 o 
   3  -5   2      753.47      666.49     15.62 o 
   4  -5   2       28.80       26.23      2.13 o 
   5  -5   2        7.27        8.14      1.89 o 
   6  -5   2       62.20       65.46      3.44 o 
   7  -5   2        8.21       13.51      3.07 o 
   8  -5   2        8.21       10.81      6.10 o 
   9  -5   2        0.07        0.00      3.58 o 
 -10  -4   2        0.41        3.03      3.65 o 
  -9  -4   2        2.17        3.29      3.53 o 
  -8  -4   2        0.23        3.91      2.98 o 
  -7  -4   2       10.20       13.34      3.01 o 
  -6  -4   2       31.82       29.17      3.63 o 
  -5  -4   2       11.41        7.96      1.84 o 
  -4  -4   2        4.43        6.24      1.35 o 
  -3  -4   2      369.99      393.98      6.55 o 
  -2  -4   2     2203.16     2363.74     33.71 o 
  -1  -4   2     1042.02     1017.01     17.44 o 
   0  -4   2      697.67      681.90     10.33 o 
   1  -4   2     1292.29     1255.72     18.32 o 
   2  -4   2      195.09      208.00      3.83 o 
   3  -4   2      206.96      248.76      5.55 o 
   4  -4   2       23.36       21.66      1.84 o 
   5  -4   2       60.56       63.90      3.04 o 
   6  -4   2      150.21      141.30      5.14 o 
   7  -4   2        4.09        0.48      2.61 o 
   8  -4   2        3.42        7.92      2.91 o 
   9  -4   2        1.20        1.01      3.15 o 
  10  -4   2        0.02        0.31      3.58 o 
 -10  -3   2        4.32        5.99      5.50 o 
  -9  -3   2        0.06        3.47      3.27 o 
  -8  -3   2       11.88        9.99      4.17 o 
  -7  -3   2       19.99       23.19      3.19 o 
  -6  -3   2        0.54        0.00      1.85 o 
  -5  -3   2      220.62      215.16      7.81 o 
  -4  -3   2      827.34      852.90     13.00 o 
  -3  -3   2       11.96        9.91      0.88 o 
  -2  -3   2      602.96      585.23     12.59 o 
  -1  -3   2     1121.30     1217.73     17.61 o 
   0  -3   2      235.95      232.46      3.93 o 
   1  -3   2       60.53       49.07      1.57 o 
   2  -3   2     1658.08     1662.89     23.88 o 
   3  -3   2     1077.45     1074.77     18.44 o 
   4  -3   2      735.22      788.16     14.16 o 
   5  -3   2       11.37       13.03      1.72 o 
   6  -3   2       77.58       90.38      4.53 o 
   7  -3   2       33.60       39.17      3.35 o 
   8  -3   2       28.59       21.63      7.89 o 
   9  -3   2        0.42        6.55      3.37 o 
  10  -3   2        0.13        0.00      3.40 o 
 -10  -2   2        1.15        5.94      5.74 o 
  -9  -2   2        7.13       10.34      4.03 o 
  -8  -2   2        8.09        9.86      2.19 o 
  -7  -2   2      337.87      325.54     13.81 o 
  -6  -2   2      298.24      290.20      8.22 o 
  -5  -2   2       30.95       25.43      1.40 o 
  -4  -2   2     1055.87     1129.71     16.70 o 
  -3  -2   2     1068.82     1130.41     16.54 o 
  -2  -2   2      707.02      800.59     11.81 o 
  -1  -2   2       57.38       60.23      1.44 o 
   0  -2   2     8037.57     7619.91    289.67 o 
   1  -2   2     1825.84     1816.46     29.38 o 
   2  -2   2      266.40      316.76      5.08 o 
   3  -2   2      140.32      179.37      4.07 o 
   4  -2   2       94.77       80.71      2.76 o 
   5  -2   2      412.22      435.95     14.12 o 
   6  -2   2       16.20       15.87      2.41 o 
   7  -2   2       30.42       35.65      4.11 o 
   8  -2   2       30.45       37.48      3.98 o 
   9  -2   2       17.97       15.55      4.65 o 
  10  -2   2        1.01        6.21      3.47 o 
 -11  -1   2        0.17        0.00      5.23 o 
 -10  -1   2        0.05        0.00      7.22 o 
  -9  -1   2        0.14        0.55      2.17 o 
  -8  -1   2       12.52       13.36      2.30 o 
  -7  -1   2       47.21       43.23      3.37 o 
  -6  -1   2      171.46      176.77      4.91 o 
  -5  -1   2        4.46        4.51      1.05 o 
  -4  -1   2      443.88      486.00      8.82 o 
  -3  -1   2      914.19      859.82     12.70 o 
  -2  -1   2     2319.05     2490.98     35.12 o 
  -1  -1   2       78.58       55.43      1.25 o 
   0  -1   2     7465.30     7867.05    150.33 o 
   1  -1   2      131.48      148.43      2.52 o 
   2  -1   2     1700.20     1877.66     26.65 o 
   3  -1   2      760.37      811.08     12.03 o 
   4  -1   2      241.77      244.55      5.05 o 
   5  -1   2      373.12      398.65      7.82 o 
   6  -1   2        8.36        4.94      1.86 o 
   7  -1   2        4.99        3.34      2.70 o 
   8  -1   2        0.63        0.00      2.34 o 
   9  -1   2       12.86       20.88      3.49 o 
  10  -1   2        0.29        0.00      3.14 o 
  11  -1   2        5.49        6.85      4.88 o 
 -11   0   2        0.57        0.00      3.48 o 
 -10   0   2        1.33        0.49      3.27 o 
  -9   0   2        7.50        8.11      3.18 o 
  -8   0   2       21.86       33.02      2.66 o 
  -7   0   2       80.57       94.20      4.65 o 
  -6   0   2        1.64        0.80      1.34 o 
  -5   0   2       18.11       15.78      1.57 o 
  -4   0   2      568.11      594.70     11.12 o 
  -3   0   2      149.03      164.09      3.00 o 
  -2   0   2      133.51      140.79      2.46 o 
  -1   0   2       58.87       74.78      1.51 o 
   0   0   2       91.95       94.51      1.65 o 
   1   0   2      392.87      451.63      7.80 o 
   2   0   2     4196.75     4216.43     69.44 o 
   3   0   2      244.90      230.95      4.58 o 
   4   0   2      425.79      426.34      8.05 o 
   5   0   2      245.39      226.89      5.09 o 
   6   0   2      316.55      364.14      7.61 o 
   7   0   2       10.07       14.51      3.13 o 
   8   0   2        7.47        6.42      2.55 o 
   9   0   2        0.21        2.07      2.64 o 
  10   0   2        0.71        0.00      2.80 o 
  11   0   2        2.07        3.94      4.94 o 
 -11   1   2        0.98        3.26      3.83 o 
 -10   1   2        0.28        5.31      3.61 o 
  -9   1   2        2.31        6.63      3.21 o 
  -8   1   2        6.77       10.55      3.11 o 
  -7   1   2      129.29      124.54      4.24 o 
  -6   1   2      178.97      186.56      6.38 o 
  -5   1   2      128.11      156.30      8.09 o 
  -4   1   2        6.71       10.73      1.39 o 
  -3   1   2     1707.58     1758.53     29.81 o 
  -2   1   2      913.77      978.55     16.81 o 
  -1   1   2       67.65       71.57      3.28 o 
   0   1   2     2787.67     2847.75     46.99 o 
   1   1   2      391.10      417.24      9.09 o 
   2   1   2    19856.29    17393.22    351.53 o 
   3   1   2     1206.16     1314.62     27.69 o 
   4   1   2      789.54      888.59     15.60 o 
   5   1   2      629.97      633.42     11.74 o 
   6   1   2       50.11       52.92      2.44 o 
   7   1   2       82.72       83.09      3.28 o 
   8   1   2       11.49        6.55      2.41 o 
   9   1   2        0.37        0.00      2.32 o 
  10   1   2        0.70        0.00      2.76 o 
  11   1   2        1.48        4.45      4.45 o 
 -10   2   2        0.91        1.06      3.51 o 
  -9   2   2        7.37       14.22      3.67 o 
  -8   2   2       64.65       56.85      4.63 o 
  -7   2   2        9.82        5.39      2.68 o 
  -6   2   2      221.26      197.03      5.12 o 
  -5   2   2      313.73      323.50      6.93 o 
  -4   2   2      301.56      335.69      6.86 o 
  -3   2   2      646.61      750.08     11.23 o 
  -2   2   2     1849.02     1980.78     28.06 o 
  -1   2   2     6739.14     6811.24     97.28 o 
   0   2   2     2250.92     2390.59     39.51 o 
   1   2   2      819.56      798.14     13.48 o 
   2   2   2    10914.15    10356.13    214.66 o 
   3   2   2        9.04       11.71      0.90 o 
   4   2   2      532.98      613.92     13.62 o 
   5   2   2       76.85       69.59      3.11 o 
   6   2   2       29.80       10.61      6.77 o 
   7   2   2       75.00       69.32      3.79 o 
   8   2   2        9.13        8.31      1.83 o 
   9   2   2        0.86        0.00      2.26 o 
  10   2   2        1.67        2.29      2.70 o 
  11   2   2        1.07        4.37      4.51 o 
 -10   3   2        0.76        0.34      3.71 o 
  -9   3   2        2.98        0.00      3.13 o 
  -8   3   2       27.87       26.87      6.47 o 
  -7   3   2       51.50       53.85      4.27 o 
  -6   3   2      139.67      128.51      5.41 o 
  -5   3   2      111.64       99.19      5.35 o 
  -4   3   2     1737.66     1769.81     25.63 o 
  -3   3   2     1199.57     1244.32     18.17 o 
  -2   3   2       28.29       42.06      1.34 o 
  -1   3   2     2362.33     2641.25     43.90 o 
   0   3   2     1887.15     2066.82     33.76 o 
   1   3   2      113.32       98.99      1.93 o 
   2   3   2     3699.82     3816.63     53.55 o 
   3   3   2      287.45      273.13      5.14 o 
   4   3   2        4.11        4.23      0.97 o 
   5   3   2      161.67      148.69      5.47 o 
   6   3   2       14.19       16.02      1.65 o 
   7   3   2       18.97        7.37      5.46 o 
   8   3   2       25.05       18.28      8.11 o 
   9   3   2        4.65        5.31      2.55 o 
 -10   4   2        0.21        0.00      3.42 o 
  -9   4   2        3.18        3.62      3.70 o 
  -8   4   2       12.28        5.86      3.27 o 
  -7   4   2       47.15       44.06      3.95 o 
  -6   4   2       85.33       91.73      4.75 o 
  -5   4   2        5.84        5.42      1.41 o 
  -4   4   2       46.92       43.44      2.21 o 
  -3   4   2       39.56       32.42      2.06 o 
  -2   4   2      328.79      450.56      8.46 o 
  -1   4   2      382.14      343.82      5.56 o 
   0   4   2        4.33        6.90      0.68 o 
   1   4   2     1671.29     1749.10     28.86 o 
   2   4   2     2028.27     2177.92     30.98 o 
   3   4   2       42.96       40.50      1.84 o 
   4   4   2     1258.04     1274.81     18.78 o 
   5   4   2       91.68       88.62      2.53 o 
   6   4   2      179.86      165.38      6.73 o 
   7   4   2        3.22        2.16      1.52 o 
   8   4   2        1.41        0.57      1.45 o 
   9   4   2        5.42        5.76      2.82 o 
  -9   5   2        4.47        3.66      3.83 o 
  -8   5   2       17.02       35.65      4.27 o 
  -7   5   2        2.73        0.82      2.79 o 
  -6   5   2        0.21        1.24      2.41 o 
  -5   5   2      186.15      167.53      4.74 o 
  -4   5   2      718.65      682.02     12.62 o 
  -3   5   2       58.39       41.47      2.08 o 
  -2   5   2       31.84       27.16      1.34 o 
  -1   5   2     2030.09     2124.03     30.39 o 
   0   5   2     2203.94     2365.88     33.68 o 
   1   5   2       71.93       71.57      1.84 o 
   2   5   2      433.60      440.32      8.09 o 
   3   5   2      685.86      718.50     12.68 o 
   4   5   2        4.61        6.20      1.13 o 
   5   5   2       35.78       25.89      1.46 o 
   6   5   2        2.40        1.66      1.24 o 
   7   5   2        9.40       11.35      2.30 o 
   8   5   2        4.69        1.44      1.31 o 
   9   5   2        0.11        0.00      1.89 o 
  10   5   2        3.37        0.00      4.17 o 
  -9   6   2        0.02        0.33      5.97 o 
  -8   6   2        7.21        7.57      3.62 o 
  -7   6   2        8.96       12.87      3.38 o 
  -6   6   2       12.55       15.05      2.99 o 
  -5   6   2       24.72       21.27      2.61 o 
  -4   6   2      328.01      317.80      9.84 o 
  -3   6   2      886.80      943.07     16.75 o 
  -2   6   2        5.67        3.56      1.01 o 
  -1   6   2      640.75      647.22     10.12 o 
   0   6   2      692.10      720.88     11.08 o 
   1   6   2     1100.26     1185.74     17.52 o 
   2   6   2      214.52      229.74      5.37 o 
   3   6   2       34.83       37.46      2.65 o 
   4   6   2        8.17       11.08      2.00 o 
   5   6   2        8.98        9.95      2.26 o 
   6   6   2       29.04       32.84      2.96 o 
   7   6   2       12.67       13.76      2.70 o 
   8   6   2        0.44        0.00      1.57 o 
   9   6   2        1.32        0.38      2.65 o 
  -8   7   2        1.87        3.56      3.63 o 
  -7   7   2        0.03        1.73      3.27 o 
  -6   7   2        0.67        0.00      2.44 o 
  -5   7   2      336.70      314.12     13.15 o 
  -4   7   2      205.21      183.15      5.15 o 
  -3   7   2       42.43       42.35      2.44 o 
  -2   7   2      473.66      446.17     13.67 o 
  -1   7   2      224.72      238.25      4.66 o 
   0   7   2      181.98      219.15      4.37 o 
   1   7   2      129.81      128.17      3.71 o 
   2   7   2       28.56       32.42      2.31 o 
   3   7   2       53.40       63.38      3.40 o 
   4   7   2        6.28       14.43      1.78 o 
   5   7   2       38.73       33.38      2.46 o 
   6   7   2       11.51       11.40      2.09 o 
   7   7   2        0.04        1.07      1.84 o 
   8   7   2        2.58        2.88      2.13 o 
   9   7   2        0.89        0.81      2.72 o 
  -8   8   2       15.34       23.60      4.61 o 
  -7   8   2       15.11       24.45      4.16 o 
  -6   8   2        1.40        1.53      2.99 o 
  -5   8   2       16.79       15.32      2.73 o 
  -4   8   2      495.37      423.43      9.35 o 
  -3   8   2       38.10       43.08      2.71 o 
  -2   8   2        6.39        5.12      1.72 o 
  -1   8   2       55.26       55.30      2.28 o 
   0   8   2      109.98      110.86      6.49 o 
   1   8   2       26.95       33.73      2.23 o 
   2   8   2       17.98       12.71      1.84 o 
   3   8   2        6.23        5.22      1.67 o 
   4   8   2        1.83        0.53      1.71 o 
   5   8   2        9.43       13.55      2.62 o 
   6   8   2       14.88       20.27      2.51 o 
   7   8   2       10.15       13.24      3.03 o 
   8   8   2        0.06        0.00      4.14 o 
   9   8   2        0.77        4.53      3.12 o 
  -7   9   2        6.90        6.49      4.57 o 
  -6   9   2        3.53       10.00      3.76 o 
  -5   9   2        0.26        2.35      2.45 o 
  -4   9   2        0.61        0.60      2.09 o 
  -3   9   2       91.11       91.25      5.84 o 
  -2   9   2        3.94        3.06      2.49 o 
  -1   9   2        0.29        1.44      2.10 o 
   0   9   2       34.18       33.60      2.36 o 
   1   9   2       18.80       19.15      2.20 o 
   2   9   2        0.74        6.37      1.85 o 
   3   9   2       68.34       83.29      4.14 o 
   4   9   2       42.60       50.71      3.22 o 
   5   9   2       16.07       18.34      2.59 o 
   6   9   2       17.83       20.74      3.51 o 
   7   9   2        0.58        3.32      3.30 o 
   8   9   2        0.07        0.00      3.54 o 
   9   9   2        0.50        3.06      5.88 o 
  -6  10   2        0.69        0.00      3.39 o 
  -5  10   2        9.27       11.15      3.72 o 
  -4  10   2        2.22        1.46      3.15 o 
  -3  10   2        2.10        2.18      3.02 o 
  -2  10   2        4.21        2.97      2.73 o 
  -1  10   2       27.76       35.05      3.44 o 
   0  10   2       71.15       93.33      5.70 o 
   1  10   2       67.59       83.77      7.47 o 
   2  10   2        4.32        3.11      2.16 o 
   3  10   2        7.42       13.55      3.52 o 
   4  10   2       17.96       27.99      2.87 o 
   5  10   2        0.94        1.88      2.47 o 
   6  10   2        1.31        2.88      3.01 o 
   7  10   2        0.33        0.68      3.45 o 
   8  10   2        1.04        0.00      3.19 o 
  -5  11   2        0.74        0.00      3.75 o 
  -4  11   2        2.40        0.96      3.62 o 
  -3  11   2        0.23        2.74      3.25 o 
  -2  11   2        0.10        0.00      3.20 o 
  -1  11   2        4.28        4.23      3.17 o 
   0  11   2        0.19        0.00      2.61 o 
   1  11   2        5.41        5.93      3.05 o 
   2  11   2        2.80        3.07      2.39 o 
   3  11   2        7.72        5.96      2.54 o 
   4  11   2        5.69        3.66      2.57 o 
   5  11   2        0.43        1.75      2.56 o 
   6  11   2        1.49        3.35      2.96 o 
   7  11   2        0.27        0.00      3.36 o 
  -3  12   2        4.84       11.82      3.80 o 
  -2  12   2        2.28        4.43      3.85 o 
  -1  12   2        1.09        0.00      3.21 o 
   0  12   2        2.52        3.66      6.70 o 
   1  12   2        1.59        0.00      4.21 o 
   2  12   2        0.07        0.00      3.63 o 
   3  12   2        3.56        4.40      2.88 o 
   4  12   2        0.11        0.00      2.84 o 
   5  12   2        1.06        0.00      2.95 o 
   6  12   2        3.62        0.65      3.51 o 
  -1  13   2        4.78        2.65      3.92 o 
   0  13   2        1.48        1.94      4.10 o 
   1  13   2        0.85        1.01      3.38 o 
   2  13   2        1.10        0.00      3.53 o 
   3  13   2        2.97        3.53      6.91 o 
   4  13   2        5.05        8.41      4.91 o 
  -3 -11   3        0.00        0.32      3.67 o 
  -2 -11   3        1.30        0.00      3.48 o 
  -1 -11   3        5.42        4.18      3.80 o 
   0 -11   3        1.95        3.20      3.47 o 
   1 -11   3        7.52        7.85      3.75 o 
  -6 -10   3        0.00        0.00      6.28 o 
  -5 -10   3        0.04        0.00      4.45 o 
  -4 -10   3        2.15        4.54      2.88 o 
  -3 -10   3        1.22        2.35      2.71 o 
  -2 -10   3        0.05        2.27      3.20 o 
  -1 -10   3        5.16        8.86      3.39 o 
   0 -10   3       15.64       19.67      3.56 o 
   1 -10   3       17.05       12.84      3.62 o 
   2 -10   3        1.72        4.45      3.40 o 
   3 -10   3        0.13        0.00      3.80 o 
   4 -10   3        3.33        4.44      3.77 o 
  -7  -9   3        0.45        2.49      4.71 o 
  -6  -9   3        0.90        0.00      4.24 o 
  -5  -9   3        8.48       10.23      3.03 o 
  -4  -9   3        0.55        3.63      2.54 o 
  -3  -9   3       75.22       90.92      4.24 o 
  -2  -9   3       62.41       56.07      9.49 o 
  -1  -9   3        0.71        1.07      5.37 o 
   0  -9   3        3.92       11.34      3.06 o 
   1  -9   3       16.09       27.80      3.52 o 
   2  -9   3       17.13       15.72      5.68 o 
   3  -9   3        4.97        5.48      3.22 o 
   4  -9   3        1.14        3.87      3.58 o 
   5  -9   3       17.65       18.45      4.08 o 
   6  -9   3        0.38        2.44      4.10 o 
  -8  -8   3       12.16       12.12      8.62 o 
  -7  -8   3       13.03        8.89      8.42 o 
  -6  -8   3        2.41        5.58      3.90 o 
  -5  -8   3       21.60       30.47      3.07 o 
  -4  -8   3       18.63       18.97      2.58 o 
  -3  -8   3        0.18        1.72      2.13 o 
  -2  -8   3        0.34        0.31      1.94 o 
  -1  -8   3        0.76        0.00      1.86 o 
   0  -8   3        2.31        4.69      3.16 o 
   1  -8   3       15.50       13.48      3.02 o 
   2  -8   3       10.35       18.09      3.03 o 
   3  -8   3       18.89       20.64      3.32 o 
   4  -8   3       51.62       59.30      8.54 o 
   5  -8   3        5.80       11.64      3.67 o 
   6  -8   3        6.11        8.99      3.15 o 
   7  -8   3        0.17        0.00      3.16 o 
  -9  -7   3        2.37        3.85      6.57 o 
  -8  -7   3        9.57       10.37      5.68 o 
  -7  -7   3        6.97        2.46      4.07 o 
  -6  -7   3        2.42        1.62      3.44 o 
  -5  -7   3        3.46        3.98      2.22 o 
  -4  -7   3       16.24       27.10      2.89 o 
  -3  -7   3      109.84      129.33      6.12 o 
  -2  -7   3       71.29       61.39      3.68 o 
  -1  -7   3        2.37        0.00      1.55 o 
   0  -7   3       20.69       24.44      2.87 o 
   1  -7   3       83.66       91.30      4.47 o 
   2  -7   3      428.91      409.31     10.71 o 
   3  -7   3       16.12       17.94      2.28 o 
   4  -7   3        7.96        4.71      1.71 o 
   5  -7   3       41.78       38.54      3.21 o 
   6  -7   3        3.99        0.00      3.14 o 
   7  -7   3        1.24        0.00      3.45 o 
   8  -7   3        2.42        3.17      5.40 o 
  -9  -6   3        1.53        0.00      4.18 o 
  -8  -6   3        6.91        7.36      4.20 o 
  -7  -6   3       10.53        3.17      3.35 o 
  -6  -6   3        2.45        8.51      3.19 o 
  -5  -6   3        3.30        2.52      1.94 o 
  -4  -6   3        9.58       15.12      2.05 o 
  -3  -6   3       96.23      121.36      7.57 o 
  -2  -6   3       74.55       81.22      3.69 o 
  -1  -6   3       90.57       73.56      5.84 o 
   0  -6   3      140.28      124.69      3.78 o 
   1  -6   3       16.15       14.05      1.61 o 
   2  -6   3      519.02      483.05      9.65 o 
   3  -6   3      603.13      520.08     28.22 o 
   4  -6   3       12.34       16.72      2.74 o 
   5  -6   3        6.09        8.35      2.19 o 
   6  -6   3       60.75       68.50      3.89 o 
   7  -6   3       12.83       15.73      2.88 o 
   8  -6   3        4.11        0.00      3.34 o 
 -10  -5   3        1.92        0.00      5.81 o 
  -9  -5   3        0.06        0.00      3.59 o 
  -8  -5   3       13.19       22.50      4.32 o 
  -7  -5   3        0.46        0.87      3.20 o 
  -6  -5   3       29.13       39.07      3.96 o 
  -5  -5   3       56.22       68.14      3.14 o 
  -4  -5   3      110.12      113.16      7.86 o 
  -3  -5   3       36.27       27.98      1.95 o 
  -2  -5   3       11.78        9.11      1.45 o 
  -1  -5   3       50.03       52.51      5.38 o 
   0  -5   3      416.73      439.80      7.31 o 
   1  -5   3      352.43      353.85      6.12 o 
   2  -5   3       17.22       13.92      1.66 o 
   3  -5   3     1001.27      921.14     37.85 o 
   4  -5   3       79.98       94.67      3.53 o 
   5  -5   3        1.23        0.00      1.77 o 
   6  -5   3       55.06       72.14      4.30 o 
   7  -5   3       11.06       13.67      3.08 o 
   8  -5   3        1.17        6.93      3.39 o 
   9  -5   3        0.46        2.47      3.75 o 
 -10  -4   3        0.06        1.25      4.18 o 
  -9  -4   3        0.02        0.00      3.58 o 
  -8  -4   3        5.96        6.83      3.80 o 
  -7  -4   3        5.33        3.97      2.87 o 
  -6  -4   3       50.86       54.35      4.11 o 
  -5  -4   3       23.59       18.18      1.83 o 
  -4  -4   3      136.78      166.66      4.36 o 
  -3  -4   3      345.04      356.76     10.95 o 
  -2  -4   3       26.38       22.53      1.35 o 
  -1  -4   3       14.46       11.08      1.01 o 
   0  -4   3      555.79      505.29      8.02 o 
   1  -4   3     1036.63      971.60     14.49 o 
   2  -4   3      364.64      339.64      6.59 o 
   3  -4   3        3.08        1.88      1.27 o 
   4  -4   3      588.97      510.72     10.75 o 
   5  -4   3        2.60        1.24      1.57 o 
   6  -4   3       39.30       40.98      2.89 o 
   7  -4   3        7.33        8.34      3.14 o 
   8  -4   3        5.65        0.00      2.86 o 
   9  -4   3        0.76        1.76      3.33 o 
  10  -4   3        0.16        0.00      5.05 o 
 -10  -3   3        0.17        1.69      3.77 o 
  -9  -3   3        7.19        6.12      8.47 o 
  -8  -3   3        0.22        0.00      2.88 o 
  -7  -3   3       58.17       56.85      4.31 o 
  -6  -3   3       16.20       17.69      2.86 o 
  -5  -3   3       27.79       23.63      1.48 o 
  -4  -3   3       39.43       36.87      1.61 o 
  -3  -3   3       85.67      103.69      2.51 o 
  -2  -3   3      386.61      346.23      5.79 o 
  -1  -3   3       76.87       70.96      2.64 o 
   0  -3   3     1209.40     1421.50     20.51 o 
   1  -3   3      444.49      580.46      8.91 o 
   2  -3   3       23.66       17.19      1.07 o 
   3  -3   3      654.21      679.96     14.73 o 
   4  -3   3      549.81      593.56     11.46 o 
   5  -3   3       19.91       23.02      2.05 o 
   6  -3   3        2.72        1.19      1.91 o 
   7  -3   3        4.12        5.28      2.43 o 
   8  -3   3        4.34        3.51      2.81 o 
   9  -3   3        3.31        5.10      3.12 o 
  10  -3   3        0.91        2.22      3.43 o 
 -10  -2   3        0.06        0.00      4.83 o 
  -9  -2   3        4.00        3.55      3.29 o 
  -8  -2   3       13.63       13.97      3.19 o 
  -7  -2   3        5.42        7.47      2.02 o 
  -6  -2   3        0.55        0.00      1.45 o 
  -5  -2   3        0.95        0.78      1.22 o 
  -4  -2   3     1124.11     1196.58     17.71 o 
  -3  -2   3      128.68      119.34      2.63 o 
  -2  -2   3       99.76      110.83      2.40 o 
  -1  -2   3        4.01        7.22      0.73 o 
   0  -2   3     6843.14     7126.79    113.82 o 
   1  -2   3     3987.93     4306.42     68.90 o 
   2  -2   3      476.87      593.15      9.03 o 
   3  -2   3      860.94      866.53     12.96 o 
   4  -2   3     1004.50     1068.74     18.54 o 
   5  -2   3      270.19      265.24      7.39 o 
   6  -2   3        0.08        0.46      1.83 o 
   7  -2   3        0.56        2.44      2.16 o 
   8  -2   3        0.27        1.03      2.59 o 
   9  -2   3        3.71        4.99      4.64 o 
  10  -2   3        2.45        0.00      3.02 o 
 -10  -1   3        2.88        0.00      5.20 o 
  -9  -1   3        4.82        5.30      2.52 o 
  -8  -1   3       21.59       18.43      2.74 o 
  -7  -1   3       92.86       95.96      4.01 o 
  -6  -1   3       16.55       13.28      4.25 o 
  -5  -1   3       43.38       44.23      2.89 o 
  -4  -1   3       72.65       87.69      4.35 o 
  -3  -1   3      568.13      580.86      9.99 o 
  -2  -1   3     2734.21     2947.99     41.56 o 
  -1  -1   3     2726.68     3001.01     42.18 o 
   0  -1   3      235.01      213.84      4.95 o 
   1  -1   3     6335.18     6453.67     89.94 o 
   2  -1   3      686.61      714.09     10.64 o 
   3  -1   3      595.60      638.48     12.38 o 
   4  -1   3       48.34       53.54      2.01 o 
   5  -1   3      317.22      349.92      8.99 o 
   6  -1   3      300.53      293.20      8.23 o 
   7  -1   3       54.47       55.58      3.98 o 
   8  -1   3        1.07        0.00      3.58 o 
   9  -1   3        0.04        0.00      2.64 o 
  10  -1   3        7.93        8.05      5.03 o 
  11  -1   3        3.27       11.45      5.91 o 
 -10   0   3       13.75       15.23      3.79 o 
  -9   0   3        2.08        5.08      4.17 o 
  -8   0   3       13.28       15.72      2.37 o 
  -7   0   3        6.64        3.01      1.74 o 
  -6   0   3        0.12        1.29      1.48 o 
  -5   0   3      504.05      466.16      9.46 o 
  -4   0   3     3543.98     3859.87     54.40 o 
  -3   0   3       58.62       60.04      2.21 o 
  -2   0   3      677.77      776.75     11.44 o 
  -1   0   3     3726.33     3950.77     55.32 o 
   0   0   3    13244.35    12600.70    294.41 o 
   1   0   3      823.61      888.11     18.33 o 
   2   0   3     3073.72     3251.88     53.72 o 
   3   0   3     1476.66     1541.90     26.00 o 
   4   0   3     1541.26     1587.99     27.00 o 
   5   0   3       66.37       63.68      2.73 o 
   6   0   3       86.68       91.80      4.09 o 
   7   0   3       21.62       22.55      2.65 o 
   8   0   3       12.39        6.91      2.56 o 
   9   0   3        0.41        0.00      2.37 o 
  10   0   3        3.05        6.54      4.63 o 
  11   0   3        1.11        0.00      4.80 o 
 -10   1   3        0.05        2.25      3.58 o 
  -9   1   3        3.81        6.74      3.14 o 
  -8   1   3       42.36       56.26      4.52 o 
  -7   1   3       23.11       23.39      2.57 o 
  -6   1   3      112.61      114.59      3.94 o 
  -5   1   3        3.81        7.71      1.41 o 
  -4   1   3      604.36      670.30     12.49 o 
  -3   1   3     1604.76     1753.02     29.89 o 
  -2   1   3       22.14       12.05      1.41 o 
  -1   1   3      209.56      243.37      9.23 o 
   0   1   3    15519.69    14279.87    365.76 o 
   1   1   3     5013.67     5267.76     92.33 o 
   2   1   3     2169.49     2291.96     46.32 o 
   3   1   3        3.73        3.30      0.68 o 
   4   1   3      459.60      513.34      9.47 o 
   5   1   3      156.18      148.50      4.27 o 
   6   1   3       57.04       56.26      2.50 o 
   7   1   3       12.03       13.38      4.63 o 
   8   1   3       14.31       10.85      2.60 o 
   9   1   3        0.59        0.10      3.61 o 
  10   1   3        0.26        0.00      3.91 o 
 -10   2   3        8.99        6.79      4.12 o 
  -9   2   3        2.46        4.42      3.37 o 
  -8   2   3        3.11        1.75      2.94 o 
  -7   2   3       25.76       27.86      3.39 o 
  -6   2   3      139.02      146.93      4.46 o 
  -5   2   3      516.38      533.33     10.52 o 
  -4   2   3      169.37      180.76      7.03 o 
  -3   2   3      405.59      449.73      8.06 o 
  -2   2   3     1818.82     1970.72     32.23 o 
  -1   2   3       60.02       62.94      3.13 o 
   0   2   3      507.86      509.14      7.61 o 
   1   2   3       21.05       23.80      0.82 o 
   2   2   3     1670.70     1796.29     30.02 o 
   3   2   3        8.95       12.32      0.94 o 
   4   2   3        0.57        0.27      0.89 o 
   5   2   3        0.62        0.68      0.88 o 
   6   2   3        1.56        0.51      1.40 o 
   7   2   3       53.28       50.93      3.72 o 
   8   2   3       54.21       48.39      4.77 o 
   9   2   3        0.07        0.00      2.37 o 
  11   2   3        0.19        1.71      4.20 o 
 -10   3   3        1.64        1.19      3.74 o 
  -9   3   3        1.11        1.79      3.57 o 
  -8   3   3       15.50       13.07      3.61 o 
  -7   3   3       51.33       68.42      4.78 o 
  -6   3   3       36.73       57.78      2.94 o 
  -5   3   3      128.51      104.55      3.45 o 
  -4   3   3      692.47      757.31     11.66 o 
  -3   3   3      896.22      995.81     14.77 o 
  -2   3   3      148.02      125.80      4.29 o 
  -1   3   3      720.71      847.87     14.33 o 
   0   3   3     1913.25     2035.78     33.98 o 
   1   3   3      599.29      571.48      8.53 o 
   2   3   3     1880.97     1958.11     32.65 o 
   3   3   3       35.81       31.25      1.46 o 
   4   3   3     3669.63     3859.52     64.13 o 
   5   3   3      858.33      911.88     16.31 o 
   6   3   3        1.83        1.50      1.24 o 
   7   3   3       20.98       21.17      2.02 o 
   8   3   3        4.11        1.00      1.15 o 
   9   3   3        0.42        0.00      3.20 o 
  10   3   3        1.39        4.23      3.91 o 
 -10   4   3        0.04        0.00      6.65 o 
  -9   4   3        0.06        0.21      3.65 o 
  -8   4   3        0.50        1.61      3.13 o 
  -7   4   3        0.67        1.57      2.54 o 
  -6   4   3      383.46      366.74     10.61 o 
  -5   4   3       45.20       51.79      2.61 o 
  -4   4   3       18.37       20.00      1.28 o 
  -3   4   3     1550.95     1660.17     24.09 o 
  -2   4   3     1025.00     1031.25     15.23 o 
  -1   4   3      242.11      175.78      7.24 o 
   0   4   3      460.82      518.07     12.80 o 
   1   4   3     1366.94     1473.76     21.16 o 
   2   4   3     1119.90     1230.83     17.87 o 
   3   4   3     1816.35     1941.82     27.85 o 
   4   4   3      486.70      445.05      7.32 o 
   5   4   3      108.80      100.24      3.11 o 
   6   4   3       18.33       20.82      1.83 o 
   7   4   3        1.74        0.75      1.62 o 
   8   4   3        5.18        7.55      1.94 o 
   9   4   3        0.60        0.09      3.43 o 
  -9   5   3        1.38        1.94      3.90 o 
  -8   5   3        1.39        5.78      3.45 o 
  -7   5   3        1.02        1.25      2.67 o 
  -6   5   3       29.33       32.25      3.48 o 
  -5   5   3      309.75      291.91      6.77 o 
  -4   5   3      148.43      135.71      3.30 o 
  -3   5   3        1.08        1.39      0.89 o 
  -2   5   3     1348.12     1487.79     21.70 o 
  -1   5   3     1974.16     2118.06     30.34 o 
   0   5   3      236.15      205.06      4.38 o 
   1   5   3      129.10      158.40      3.12 o 
   2   5   3      351.85      354.96      5.87 o 
   3   5   3      239.63      254.21      4.68 o 
   4   5   3      511.62      556.29      8.95 o 
   5   5   3        2.60        0.00      0.94 o 
   6   5   3        1.10        1.68      1.13 o 
   7   5   3       30.99       27.55      2.36 o 
   8   5   3        5.42        5.30      2.36 o 
   9   5   3        0.03        0.00      2.30 o 
  10   5   3        1.86        0.00      3.94 o 
  -9   6   3        0.26        2.20      4.01 o 
  -8   6   3        1.26        4.21      3.46 o 
  -7   6   3        6.43       11.86      3.41 o 
  -6   6   3        2.99        6.96      2.83 o 
  -5   6   3       17.39       18.09      2.11 o 
  -4   6   3      227.93      210.04      5.59 o 
  -3   6   3       93.36       84.47      2.56 o 
  -2   6   3        4.16        0.82      0.93 o 
  -1   6   3       92.07      102.43      2.59 o 
   0   6   3        4.99       10.78      1.09 o 
   1   6   3       19.03       21.46      1.38 o 
   2   6   3        0.62        3.26      0.86 o 
   3   6   3       52.13       37.64      1.57 o 
   4   6   3      274.07      280.27      5.39 o 
   5   6   3        2.79        4.49      2.66 o 
   6   6   3       36.05       22.79      2.22 o 
   7   6   3        6.83        5.67      1.92 o 
   8   6   3        3.49        0.00      2.30 o 
   9   6   3        0.35        3.35      2.66 o 
  10   6   3        1.08        0.00      3.85 o 
  -8   7   3        0.95        1.13      3.73 o 
  -7   7   3        9.72       14.47      3.79 o 
  -6   7   3       96.43       95.62      6.70 o 
  -5   7   3       15.64       19.01      2.27 o 
  -4   7   3      110.61      104.77      3.94 o 
  -3   7   3       92.18       84.44      3.37 o 
  -2   7   3       86.88       76.35      2.54 o 
  -1   7   3        4.40        3.41      1.11 o 
   0   7   3       17.80       19.03      1.35 o 
   1   7   3      105.00      104.70      2.77 o 
   2   7   3      278.32      289.59      7.79 o 
   3   7   3       99.43      116.14      5.33 o 
   4   7   3        4.63        0.00      1.36 o 
   5   7   3        8.38        5.15      1.67 o 
   6   7   3        0.22        0.00      1.88 o 
   7   7   3        2.93        5.91      1.97 o 
   8   7   3        1.19        1.15      2.64 o 
   9   7   3        0.47        1.44      2.78 o 
  10   7   3        0.39        0.00      4.68 o 
  -8   8   3        3.32        9.76      4.85 o 
  -7   8   3        4.80        9.26      4.58 o 
  -6   8   3        0.06        0.00      3.87 o 
  -5   8   3        0.79        2.91      2.74 o 
  -4   8   3       17.66       27.73      3.56 o 
  -3   8   3        0.67        0.00      1.58 o 
  -2   8   3       13.40       18.41      2.01 o 
  -1   8   3      231.40      213.68      4.56 o 
   0   8   3      115.39      118.78      3.33 o 
   1   8   3      351.26      383.86      8.03 o 
   2   8   3        2.02        0.00      1.37 o 
   3   8   3      240.52      221.37      6.90 o 
   4   8   3      138.56      149.64      5.73 o 
   5   8   3        7.60       10.63      2.07 o 
   6   8   3        0.49        2.29      1.89 o 
   7   8   3        0.40        4.28      2.73 o 
   8   8   3        1.16        0.00      2.70 o 
   9   8   3        0.80        4.47      3.05 o 
  10   8   3        1.84        6.91      5.37 o 
  -7   9   3        4.99        9.10      3.80 o 
  -6   9   3        7.89       13.21      3.74 o 
  -5   9   3       13.09       10.71      3.45 o 
  -4   9   3        0.17        3.39      2.29 o 
  -3   9   3      166.59      143.68      4.86 o 
  -2   9   3       64.29       65.42      4.14 o 
  -1   9   3       29.06       36.88      5.81 o 
   0   9   3        7.95        4.52      1.79 o 
   1   9   3       30.84       27.03      2.37 o 
   2   9   3       48.80       62.55      3.06 o 
   3   9   3        3.11        1.19      1.77 o 
   4   9   3       31.55       22.08      3.65 o 
   5   9   3        5.54        2.63      2.93 o 
   6   9   3        1.61        5.59      2.55 o 
   7   9   3        0.14        3.38      2.93 o 
   8   9   3        4.40        3.84      3.00 o 
   9   9   3        0.97        1.25      3.12 o 
  -6  10   3        1.72        3.32      3.60 o 
  -5  10   3        4.11        3.27      3.37 o 
  -4  10   3        5.76        3.63      3.24 o 
  -3  10   3        0.15        0.01      2.76 o 
  -2  10   3      111.16       99.54      5.10 o 
  -1  10   3       51.78       47.21      3.64 o 
   0  10   3        8.37       13.14      2.78 o 
   1  10   3        4.89        1.07      1.88 o 
   2  10   3       33.61       30.96      2.68 o 
   3  10   3       46.15       50.08      3.76 o 
   4  10   3        1.11        5.05      2.25 o 
   5  10   3        2.80        1.71      2.31 o 
   6  10   3        0.10        1.38      2.99 o 
   7  10   3        0.16        1.61      3.22 o 
   8  10   3        0.14        1.32      3.32 o 
   9  10   3        0.62        2.40      4.37 o 
  -5  11   3        0.10        3.40      5.00 o 
  -4  11   3        1.07        1.92      3.64 o 
  -3  11   3        3.19        4.93      4.87 o 
  -2  11   3        0.31        0.00      2.78 o 
  -1  11   3       21.86       21.04      3.48 o 
   0  11   3       11.87       10.67      3.09 o 
   1  11   3        4.31        1.03      2.81 o 
   2  11   3       24.57       19.21      2.75 o 
   3  11   3        4.11        5.87      2.47 o 
   4  11   3        1.26        2.14      2.41 o 
   5  11   3        0.74        3.84      2.74 o 
   6  11   3        2.34        5.82      3.68 o 
   7  11   3        0.76        0.00      6.15 o 
   8  11   3        0.21        0.00      4.08 o 
  -4  12   3        0.10        0.00      5.31 o 
  -3  12   3        0.03        6.39      5.80 o 
  -2  12   3        0.43        3.19      4.60 o 
  -1  12   3        0.56        1.94      3.22 o 
   0  12   3        0.90        0.43      3.04 o 
   1  12   3        1.48        0.36      3.67 o 
   2  12   3        0.15        0.00      3.01 o 
   3  12   3        9.96       13.03      3.08 o 
   4  12   3        9.32       16.54      4.59 o 
   5  12   3        0.00        0.00      3.34 o 
   6  12   3        3.62        2.28      5.41 o 
  -1  13   3        0.86        4.71      3.95 o 
   0  13   3        0.32        0.91      3.65 o 
   1  13   3        1.26        0.00      3.57 o 
   2  13   3        0.02        0.00      5.18 o 
   3  13   3        0.20        0.00      4.25 o 
   4  13   3        0.25        0.00      3.65 o 
  -4 -10   4        2.46        0.00      3.09 o 
  -3 -10   4        0.02        0.00      5.10 o 
  -2 -10   4        2.06        8.10      3.57 o 
  -1 -10   4        3.43        9.96      3.43 o 
   0 -10   4        2.50        6.77      3.69 o 
   1 -10   4        1.46        0.80      3.72 o 
   2 -10   4        1.30        0.92      3.79 o 
   3 -10   4        1.13        4.84      4.10 o 
  -6  -9   4        0.38        2.11      4.74 o 
  -5  -9   4        0.91        9.19      5.88 o 
  -4  -9   4       18.55       28.72      3.45 o 
  -3  -9   4       13.35       25.26      3.21 o 
  -2  -9   4        0.25        0.83      3.09 o 
  -1  -9   4        0.10        0.00      2.73 o 
   0  -9   4        3.59        9.53      3.09 o 
   1  -9   4       20.71       30.79      3.96 o 
   2  -9   4       29.28       34.05      4.04 o 
   3  -9   4        0.03        2.52      3.12 o 
   4  -9   4        7.58        4.93      4.47 o 
   5  -9   4        9.94       11.91      4.33 o 
  -7  -8   4        0.57        0.00      4.29 o 
  -6  -8   4        0.11        0.00      4.11 o 
  -5  -8   4        0.07        0.00      3.58 o 
  -4  -8   4        0.86        0.00      2.37 o 
  -3  -8   4        2.27        6.38      2.40 o 
  -2  -8   4        0.84        1.27      2.17 o 
  -1  -8   4       12.39       16.42      3.06 o 
   0  -8   4        7.38        5.40      2.59 o 
   1  -8   4        6.73        8.31      3.63 o 
   2  -8   4       26.66       29.71      3.71 o 
   3  -8   4      101.87       83.44      5.07 o 
   4  -8   4       23.75       24.86      3.80 o 
   5  -8   4        1.63        0.00      3.77 o 
   6  -8   4        7.44       11.51      4.24 o 
  -8  -7   4        2.43        0.00      4.12 o 
  -7  -7   4        8.85        5.75      6.85 o 
  -6  -7   4        0.06        0.00      3.60 o 
  -5  -7   4        0.26        0.00      3.18 o 
  -4  -7   4        5.85       15.55      2.54 o 
  -3  -7   4        6.50       10.67      2.29 o 
  -2  -7   4        3.57        9.12      2.11 o 
  -1  -7   4       58.27       71.88      3.29 o 
   0  -7   4      147.96      146.69      5.61 o 
   1  -7   4       34.75       27.85      7.82 o 
   2  -7   4       68.96       66.70      4.20 o 
   3  -7   4        8.69       10.11      2.83 o 
   4  -7   4      113.72      113.37      5.78 o 
   5  -7   4       34.15       29.13      3.21 o 
   6  -7   4        0.39        1.15      3.17 o 
   7  -7   4        7.78       10.17      3.26 o 
  -9  -6   4        0.70        0.00      4.28 o 
  -8  -6   4        3.82        3.49      4.02 o 
  -7  -6   4        1.25        0.75      3.70 o 
  -6  -6   4       43.65       53.47      9.74 o 
  -5  -6   4       83.85       81.69      5.23 o 
  -4  -6   4       20.00       12.67      2.19 o 
  -3  -6   4       20.77       32.15      3.09 o 
  -2  -6   4      192.61      189.66      5.12 o 
  -1  -6   4      250.49      214.15      6.58 o 
   0  -6   4       15.84       12.68      1.77 o 
   1  -6   4      106.36      106.07      4.64 o 
   2  -6   4       16.85       17.07      1.98 o 
   3  -6   4      350.17      330.83      7.59 o 
   4  -6   4       54.25       45.91      4.85 o 
   5  -6   4      158.32      155.84      5.28 o 
   6  -6   4       33.92       42.18      3.49 o 
   7  -6   4        0.24        3.67      4.18 o 
   8  -6   4        4.45       12.36      3.97 o 
  -9  -5   4        0.58        0.00      4.07 o 
  -8  -5   4        0.18        1.99      3.64 o 
  -7  -5   4        1.70        2.37      3.31 o 
  -6  -5   4       33.92       50.14      7.99 o 
  -5  -5   4       88.05      104.02      5.52 o 
  -4  -5   4       36.53       37.64      5.48 o 
  -3  -5   4        3.78        2.49      1.56 o 
  -2  -5   4      122.76      140.40      4.06 o 
  -1  -5   4      508.59      492.60     11.52 o 
   0  -5   4      566.07      533.08      8.72 o 
   1  -5   4       48.40       49.11      2.57 o 
   2  -5   4       34.77       29.09      2.06 o 
   3  -5   4      104.87       80.12      7.44 o 
   4  -5   4      600.47      632.58     12.37 o 
   5  -5   4        2.92        1.95      2.07 o 
   6  -5   4       37.83       34.54      3.51 o 
   7  -5   4        0.90        4.21      2.99 o 
   8  -5   4        9.01       11.79      3.59 o 
   9  -5   4        2.26        0.00      3.62 o 
 -10  -4   4        0.13        0.03      5.97 o 
  -9  -4   4        0.72        3.51      4.00 o 
  -8  -4   4        0.76        1.48      3.95 o 
  -7  -4   4        2.76        0.00      3.88 o 
  -6  -4   4        9.59        9.66      2.94 o 
  -5  -4   4        0.41        2.00      2.37 o 
  -4  -4   4        3.93        3.86      1.50 o 
  -3  -4   4        6.73        6.88      1.42 o 
  -2  -4   4       32.52       25.11      1.50 o 
  -1  -4   4       20.45       22.95      1.38 o 
   0  -4   4      433.13      390.69      6.56 o 
   1  -4   4      480.14      454.07      7.46 o 
   2  -4   4      294.20      282.48     25.70 o 
   3  -4   4      144.51      146.52      4.19 o 
   4  -4   4      284.95      276.82      6.50 o 
   5  -4   4      601.88      599.61     11.96 o 
   6  -4   4       66.66       74.70      5.08 o 
   7  -4   4        1.32        0.26      3.74 o 
   8  -4   4       19.15       24.47      4.94 o 
   9  -4   4       10.64       14.53      3.70 o 
 -10  -3   4        0.45        3.37      3.90 o 
  -9  -3   4        4.85        1.02      4.47 o 
  -8  -3   4        0.02        0.00      3.14 o 
  -7  -3   4       27.55       24.96      7.08 o 
  -6  -3   4        0.80        0.64      2.53 o 
  -5  -3   4       13.53       12.93      2.54 o 
  -4  -3   4       13.29       12.68      1.25 o 
  -3  -3   4        5.70        4.24      0.97 o 
  -2  -3   4      681.13      615.59      9.67 o 
  -1  -3   4      274.21      249.00      4.53 o 
   0  -3   4     1126.19     1218.36     45.06 o 
   1  -3   4       23.26       29.91      1.33 o 
   2  -3   4      987.81     1007.00     15.04 o 
   3  -3   4      638.72      604.40     11.22 o 
   4  -3   4        0.83        0.00      1.30 o 
   5  -3   4      595.46      590.22     16.54 o 
   6  -3   4        6.45        9.39      3.20 o 
   7  -3   4        5.14        5.00      3.54 o 
   8  -3   4        0.03        3.54      3.80 o 
   9  -3   4        0.54        1.80      4.28 o 
  10  -3   4        1.05        8.02      5.23 o 
 -10  -2   4        1.65        0.00      5.17 o 
  -9  -2   4        0.31        0.02      3.24 o 
  -8  -2   4        0.21        0.00      2.70 o 
  -7  -2   4        5.78       10.24      2.18 o 
  -6  -2   4        5.68        3.66      1.78 o 
  -5  -2   4       61.79       54.84      2.66 o 
  -4  -2   4      359.12      337.11     11.03 o 
  -3  -2   4      340.58      339.46      5.83 o 
  -2  -2   4      184.84      192.59      3.72 o 
  -1  -2   4      992.54      970.35     14.36 o 
   0  -2   4      363.26      304.68      5.83 o 
   1  -2   4      418.99      400.54      7.32 o 
   2  -2   4      460.50      392.95      6.42 o 
   3  -2   4      786.75      748.84     11.49 o 
   4  -2   4      119.76      112.49      4.53 o 
   5  -2   4       42.37       36.97      2.76 o 
   6  -2   4       33.56       40.34      3.91 o 
   7  -2   4        0.67        4.34      3.06 o 
   8  -2   4       15.47       16.33      3.91 o 
  10  -2   4        0.43        4.74      4.77 o 
 -10  -1   4        0.47        1.60      5.94 o 
  -9  -1   4        0.05        0.00      4.71 o 
  -8  -1   4        0.00        0.00      1.97 o 
  -7  -1   4       17.28       15.35      2.22 o 
  -6  -1   4       23.31       42.04     18.26 o 
  -5  -1   4       82.30       79.21      4.17 o 
  -4  -1   4      215.72      241.30      5.70 o 
  -3  -1   4      166.27      163.18      3.23 o 
  -2  -1   4     2147.22     2234.59     31.87 o 
  -1  -1   4       12.75       14.58      1.03 o 
   0  -1   4      536.23      441.05     16.33 o 
   1  -1   4       38.12       34.24      1.78 o 
   2  -1   4     3921.21     4195.01     58.85 o 
   3  -1   4      711.67      757.54     13.38 o 
   4  -1   4      168.10      160.26      3.80 o 
   5  -1   4       45.50       44.86      2.70 o 
   6  -1   4       92.71       95.89      4.48 o 
   7  -1   4        6.75        5.71      3.11 o 
   8  -1   4        1.40        1.43      3.14 o 
  10  -1   4        0.35        0.00      4.48 o 
 -10   0   4        1.75        2.62      3.65 o 
  -9   0   4        3.17        0.75      2.39 o 
  -8   0   4       10.08        9.34      2.80 o 
  -7   0   4       27.51       32.04      4.64 o 
  -6   0   4        3.52        2.28      1.61 o 
  -5   0   4      318.53      280.78      6.61 o 
  -4   0   4      218.19      240.19      5.67 o 
  -3   0   4        9.00       12.48      1.34 o 
  -2   0   4     3841.67     4116.35     57.89 o 
  -1   0   4     2917.75     2992.28     42.14 o 
   0   0   4       15.46       14.47      1.41 o 
   1   0   4        1.39        0.75      0.47 o 
   2   0   4     1227.28     1299.43     21.98 o 
   3   0   4      524.47      564.47     10.13 o 
   4   0   4      158.43      140.75      3.44 o 
   5   0   4       13.19       11.52      1.32 o 
   6   0   4       13.47       17.12      3.37 o 
   7   0   4      141.90      132.55      5.35 o 
   8   0   4        5.07        2.31      3.25 o 
   9   0   4        1.38        0.00      4.08 o 
  10   0   4        1.40        1.14      4.20 o 
  11   0   4        4.83       10.65      5.37 o 
 -10   1   4        0.95        1.83      4.44 o 
  -9   1   4        2.02        2.53      3.33 o 
  -8   1   4       51.76       53.38      4.45 o 
  -7   1   4       23.34       28.60      2.53 o 
  -6   1   4        2.37        4.13      1.70 o 
  -5   1   4      105.53      106.25      3.72 o 
  -4   1   4      291.12      260.44      5.95 o 
  -3   1   4      203.34      190.83      4.57 o 
  -2   1   4      600.61      560.57     10.33 o 
  -1   1   4      420.15      395.47      7.44 o 
   0   1   4     1049.05     1124.78     19.14 o 
   1   1   4       19.50       15.84      0.84 o 
   2   1   4     1450.23     1530.26     31.23 o 
   3   1   4      522.85      619.82     10.98 o 
   4   1   4      635.87      710.82     12.70 o 
   5   1   4      219.46      202.29      4.70 o 
   6   1   4      109.52      101.73      3.33 o 
   7   1   4       36.83       48.00      3.26 o 
   8   1   4      105.72      105.27      7.68 o 
   9   1   4        8.80        6.94      4.28 o 
  10   1   4        2.33        6.82      4.68 o 
  11   1   4        2.14        1.51      5.25 o 
 -10   2   4        2.37        0.00      3.71 o 
  -9   2   4        0.55        0.77      3.44 o 
  -8   2   4       17.21       11.10      3.39 o 
  -7   2   4        0.13        2.86      1.89 o 
  -6   2   4        7.08        9.60      1.79 o 
  -5   2   4      112.69      114.83      5.13 o 
  -4   2   4        2.82        7.49      1.33 o 
  -3   2   4      180.50      169.73      4.22 o 
  -2   2   4     4115.78     4547.85     63.82 o 
  -1   2   4     2125.40     2179.35     30.91 o 
   1   2   4     2697.95     2841.74     47.20 o 
   2   2   4     1802.70     1921.41     40.03 o 
   3   2   4      896.08      929.35     16.00 o 
   4   2   4        2.58        1.18      1.13 o 
   5   2   4        2.19        4.53      1.16 o 
   6   2   4      265.86      251.03      5.78 o 
   7   2   4      146.42      132.17      4.16 o 
   8   2   4       69.05       65.73      5.82 o 
   9   2   4        7.93        5.94      3.83 o 
  10   2   4        0.53        7.22      4.48 o 
  11   2   4        0.15        3.63      4.23 o 
 -10   3   4        1.75        1.44      4.14 o 
  -9   3   4        2.98        1.45      3.70 o 
  -8   3   4       20.88       27.35      4.16 o 
  -7   3   4       64.12       75.89      5.07 o 
  -6   3   4      298.03      339.03      7.85 o 
  -5   3   4       91.14       89.64      3.33 o 
  -4   3   4      609.97      581.06     16.92 o 
  -3   3   4      182.39      171.08      3.33 o 
  -2   3   4      124.54      171.08      3.25 o 
  -1   3   4     1005.71     1023.48     17.25 o 
   0   3   4       89.55       68.45      1.71 o 
   1   3   4      673.39      621.37     10.89 o 
   2   3   4      635.01      706.56     15.53 o 
   3   3   4     1333.46     1431.20     24.27 o 
   4   3   4     1896.31     1942.08     32.81 o 
   5   3   4        0.96        0.78      1.06 o 
   6   3   4       88.49       87.25      3.99 o 
   7   3   4      113.33      100.55      4.34 o 
   8   3   4       16.04       11.89      2.43 o 
   9   3   4        1.38        3.25      3.20 o 
  10   3   4        2.17        1.11      3.51 o 
  11   3   4        0.43        0.09      4.54 o 
 -10   4   4        2.37        8.05      6.42 o 
  -9   4   4        2.33        5.13      3.90 o 
  -8   4   4        0.32        0.00      2.78 o 
  -7   4   4       32.97       27.66      3.80 o 
  -6   4   4       83.53       88.73      4.96 o 
  -5   4   4      254.19      257.41      6.70 o 
  -4   4   4      126.89      120.95      3.86 o 
  -3   4   4      675.43      703.00     10.89 o 
  -2   4   4      558.12      542.65      8.52 o 
  -1   4   4     1123.79     1100.79     18.66 o 
   0   4   4        2.34        1.74      0.94 o 
   1   4   4      482.63      485.21      8.83 o 
   2   4   4      215.14      224.21      3.95 o 
   3   4   4       34.12       32.59      1.48 o 
   4   4   4      113.92      105.88      2.92 o 
   5   4   4       26.36       24.55      1.63 o 
   6   4   4       13.12       10.64      1.53 o 
   7   4   4        0.71        1.14      3.17 o 
   8   4   4       10.47        9.15      2.38 o 
   9   4   4        1.45        2.48      2.39 o 
  -9   5   4        0.57        2.74      3.95 o 
  -8   5   4        5.99       13.88      3.70 o 
  -7   5   4        0.69        1.65      3.03 o 
  -6   5   4        1.05        5.15      2.55 o 
  -5   5   4      284.30      301.85      9.21 o 
  -4   5   4      187.38      178.85      3.96 o 
  -3   5   4        0.23        0.40      0.92 o 
  -2   5   4     1124.82     1152.10     17.13 o 
  -1   5   4      157.73      130.17      7.12 o 
   0   5   4        3.79        3.57      1.12 o 
   1   5   4       10.20       10.36      0.94 o 
   2   5   4        7.93        5.65      0.82 o 
   3   5   4       16.61       16.91      1.08 o 
   4   5   4      673.74      712.14     11.12 o 
   5   5   4        1.86        1.92      1.01 o 
   6   5   4       97.90       81.82      2.71 o 
   7   5   4       21.38       20.19      2.00 o 
   8   5   4        4.22        4.87      2.42 o 
   9   5   4        1.79        0.00      2.53 o 
  10   5   4        0.30        2.17      3.74 o 
  -9   6   4        0.00        0.00      3.82 o 
  -8   6   4        0.21        0.00      3.46 o 
  -7   6   4       20.60       28.05      4.19 o 
  -6   6   4        1.66        0.00      2.65 o 
  -5   6   4        5.82        4.04      2.51 o 
  -4   6   4      134.22      122.43      3.95 o 
  -3   6   4       55.70       44.00      2.06 o 
  -2   6   4      152.41      129.69      3.13 o 
  -1   6   4       31.58       29.24      1.48 o 
   0   6   4        8.32        4.55      1.40 o 
   1   6   4      677.56      653.50     10.18 o 
   2   6   4      136.66      170.44      3.54 o 
   3   6   4       32.55       25.05      1.38 o 
   4   6   4      184.19      178.11      5.38 o 
   5   6   4      335.47      348.96      6.36 o 
   6   6   4       12.86        7.69      2.20 o 
   7   6   4       20.51       17.16      2.76 o 
   8   6   4        0.37        0.00      2.23 o 
   9   6   4        2.07        5.65      2.80 o 
  10   6   4        0.13        0.00      2.79 o 
  -8   7   4        6.59        6.70      4.07 o 
  -7   7   4        0.17        0.00      3.00 o 
  -6   7   4       22.24       25.00      4.64 o 
  -5   7   4        0.84        0.00      2.34 o 
  -4   7   4       93.84       83.23      3.56 o 
  -3   7   4       10.85       12.62      1.76 o 
  -2   7   4      102.10       96.78      3.38 o 
  -1   7   4      105.64       85.66      2.65 o 
   0   7   4      119.56      120.30      3.21 o 
   1   7   4      168.81      158.36      3.53 o 
   2   7   4      216.70      224.35      5.54 o 
   3   7   4        0.55        2.43      1.66 o 
   4   7   4       22.76       17.67      1.91 o 
   5   7   4       73.68       64.60      4.72 o 
   6   7   4        2.41        3.19      2.44 o 
   7   7   4       29.76       19.92      2.94 o 
   8   7   4        0.01        1.61      2.39 o 
   9   7   4        1.75        0.00      2.91 o 
  10   7   4        0.09        4.26      3.02 o 
  -8   8   4        0.55        4.07      4.09 o 
  -7   8   4       11.56       20.23      4.27 o 
  -6   8   4        0.49        0.47      3.06 o 
  -5   8   4       16.57       22.40      3.94 o 
  -4   8   4        2.36        0.00      1.77 o 
  -3   8   4       70.55       72.82      4.23 o 
  -2   8   4        0.33        1.31      1.33 o 
  -1   8   4       75.59       78.18      2.75 o 
   0   8   4       10.82       14.50      1.49 o 
   1   8   4       27.64       31.32      3.37 o 
   2   8   4        0.85        0.00      1.37 o 
   3   8   4        7.44        9.06      1.84 o 
   4   8   4       54.90       35.39      2.49 o 
   5   8   4        1.56        4.16      2.01 o 
   6   8   4        4.82        7.87      2.71 o 
   7   8   4        0.01        0.00      2.39 o 
   8   8   4        0.75        0.00      2.47 o 
   9   8   4        0.29        4.08      3.07 o 
  10   8   4        0.68        0.00      3.05 o 
  -7   9   4        1.48        1.08      4.57 o 
  -6   9   4        2.75        4.11      3.38 o 
  -5   9   4        0.31        3.04      2.93 o 
  -4   9   4        6.52        5.14      2.21 o 
  -3   9   4       27.10       25.42      2.53 o 
  -2   9   4       34.33       40.18      2.66 o 
  -1   9   4        1.97        0.42      1.57 o 
   0   9   4       23.66       20.17      2.69 o 
   1   9   4        1.04        1.24      1.67 o 
   2   9   4        7.36        7.46      2.72 o 
   3   9   4       17.82       11.74      2.02 o 
   4   9   4        7.34        5.73      2.02 o 
   5   9   4        0.09        3.33      2.67 o 
   6   9   4        5.91        2.28      2.74 o 
   7   9   4        3.57        3.91      2.97 o 
   8   9   4        2.15        0.86      3.04 o 
   9   9   4        1.34        0.00      4.30 o 
  -6  10   4        7.04        1.68      3.38 o 
  -5  10   4       13.29       15.62      3.67 o 
  -4  10   4        1.88        2.43      2.42 o 
  -3  10   4        1.26        0.00      4.57 o 
  -2  10   4       13.52       19.62      5.74 o 
  -1  10   4        1.36        0.28      2.48 o 
   0  10   4       19.86       17.37      2.28 o 
   1  10   4       27.85       29.68      2.63 o 
   2  10   4       24.66       26.00      2.58 o 
   3  10   4        2.42        1.92      1.33 o 
   4  10   4       16.53       11.96      2.42 o 
   5  10   4        0.17        0.00      2.87 o 
   6  10   4        0.12        0.38      3.00 o 
   7  10   4        1.52        2.46      2.97 o 
   8  10   4        3.30        2.17      3.37 o 
   9  10   4        0.28        0.00      4.40 o 
  -5  11   4        0.66        0.00      5.05 o 
  -4  11   4       10.25        9.22      5.28 o 
  -3  11   4       18.07       22.54      3.80 o 
  -2  11   4       10.14       12.86      3.44 o 
  -1  11   4       15.24       13.48      3.17 o 
   0  11   4        1.33        1.24      2.76 o 
   1  11   4        8.87       10.71      2.96 o 
   2  11   4       26.26       37.32      3.90 o 
   3  11   4        9.32       13.94      3.39 o 
   4  11   4        0.17        0.00      2.86 o 
   5  11   4        0.51        2.62      3.03 o 
   6  11   4        0.00        0.00      2.98 o 
   7  11   4        1.89        4.45      4.87 o 
   8  11   4        1.20        0.00      5.00 o 
  -4  12   4        0.59        0.00      4.60 o 
  -3  12   4        6.92        5.69      3.88 o 
  -2  12   4       15.52       13.54      4.08 o 
  -1  12   4        1.71        6.32      3.45 o 
   0  12   4        7.32        3.91      3.28 o 
   1  12   4        6.27       10.75      3.47 o 
   2  12   4        5.59        0.89      2.67 o 
   3  12   4        0.01        0.00      2.59 o 
   4  12   4        3.83        0.49      3.08 o 
   5  12   4        3.71        3.73      3.46 o 
   6  12   4        0.66        0.00      3.58 o 
   7  12   4        0.04        0.00      4.68 o 
  -2  13   4        0.11        0.00      3.66 o 
  -1  13   4        0.83        0.00      3.70 o 
   0  13   4        1.81        2.58      3.58 o 
   1  13   4        3.11        6.41      3.54 o 
   2  13   4        0.01        2.88      3.45 o 
   3  13   4        4.53        0.00      4.67 o 
   4  13   4        2.07        7.27      3.83 o 
   5  13   4        0.00        3.06      6.85 o 
  -3 -10   5        2.38        0.00      4.51 o 
  -2 -10   5        4.67        6.35      3.82 o 
  -1 -10   5        0.50        0.00      4.10 o 
   0 -10   5        0.53        4.09      4.33 o 
   1 -10   5       11.30        8.05      4.17 o 
  -5  -9   5        1.16        0.00      4.49 o 
  -4  -9   5        7.40        5.03      4.55 o 
  -3  -9   5        0.09        4.47      3.40 o 
  -2  -9   5        4.70        6.72      3.42 o 
  -1  -9   5        0.81        2.92      3.02 o 
   0  -9   5        3.78        8.48      3.54 o 
   1  -9   5        7.68       14.90      3.74 o 
   2  -9   5       11.28       16.21      4.02 o 
   3  -9   5        8.55        7.75      3.77 o 
   4  -9   5        5.24        0.00      3.62 o 
  -6  -8   5        0.04        4.70      4.18 o 
  -5  -8   5        0.04        1.04      4.11 o 
  -4  -8   5        1.28        0.00      3.56 o 
  -3  -8   5        8.51        3.75      2.62 o 
  -2  -8   5        7.30       11.14      2.70 o 
  -1  -8   5       49.39       48.32      4.07 o 
   0  -8   5       31.51       28.17      3.63 o 
   1  -8   5        0.02        0.00      2.80 o 
   2  -8   5       20.43       26.96      3.73 o 
   3  -8   5       14.46       14.89      3.51 o 
   4  -8   5        4.53        8.04      3.78 o 
   5  -8   5        0.02        0.23      3.83 o 
  -7  -7   5        3.42        2.39      4.28 o 
  -6  -7   5        2.54        6.51      4.23 o 
  -5  -7   5        5.25        5.31      5.45 o 
  -4  -7   5        8.92       12.26      3.78 o 
  -3  -7   5       40.15       47.55      3.29 o 
  -2  -7   5        0.13        1.71      2.07 o 
  -1  -7   5      120.59      142.31      4.76 o 
   0  -7   5       41.39       54.66      3.89 o 
   1  -7   5       11.35       12.41      4.31 o 
   2  -7   5       12.54       14.63      3.51 o 
   3  -7   5       58.53       64.03      4.54 o 
   4  -7   5       16.76       20.41      3.70 o 
   5  -7   5        0.40        0.00      3.22 o 
   6  -7   5        0.08        1.60      2.97 o 
   7  -7   5        2.33        4.29      3.79 o 
  -8  -6   5        0.26        0.00      4.14 o 
  -7  -6   5        1.29        5.01      4.15 o 
  -6  -6   5       20.77       26.21      4.39 o 
  -5  -6   5       22.62       22.61      4.00 o 
  -4  -6   5        5.89       14.80      3.32 o 
  -3  -6   5       20.63       21.99      2.43 o 
  -2  -6   5       12.99       15.65      2.16 o 
  -1  -6   5        3.55        1.83      1.41 o 
   0  -6   5        1.63        1.91      2.01 o 
   1  -6   5       30.01       37.25      3.30 o 
   2  -6   5       27.20       32.32      3.21 o 
   3  -6   5        1.02        2.15      2.29 o 
   4  -6   5        6.26        2.11      2.14 o 
   5  -6   5        3.75        6.36      2.53 o 
   6  -6   5       14.90       21.58      3.13 o 
   7  -6   5        6.50        9.79      3.67 o 
   8  -6   5        2.41        3.26      3.88 o 
  -9  -5   5        1.64        5.51      5.94 o 
  -8  -5   5        0.13        0.00      3.72 o 
  -7  -5   5        5.44       11.60      4.03 o 
  -6  -5   5       20.44       18.83      3.74 o 
  -5  -5   5       55.94       57.06      4.53 o 
  -4  -5   5       21.47       27.83      3.37 o 
  -3  -5   5       76.61       63.13      3.07 o 
  -2  -5   5        4.39        8.06      2.74 o 
  -1  -5   5      140.41      126.70      9.36 o 
   0  -5   5       42.92       43.35      2.38 o 
   1  -5   5        4.34        6.95      1.63 o 
   2  -5   5       25.54       22.76      2.06 o 
   3  -5   5       12.38        9.41      1.82 o 
   4  -5   5      238.21      236.22     14.14 o 
   5  -5   5        6.13        5.00      2.33 o 
   6  -5   5       10.40       14.67      4.29 o 
   7  -5   5       35.57       39.36      7.99 o 
   8  -5   5        1.14        0.00      3.37 o 
  -9  -4   5        0.00        0.00      4.18 o 
  -8  -4   5        2.89        2.34      3.63 o 
  -7  -4   5        6.80        2.36      3.24 o 
  -6  -4   5      120.82      119.00     10.48 o 
  -5  -4   5       74.42       62.77      4.25 o 
  -4  -4   5      373.48      389.61     21.54 o 
  -3  -4   5      854.58      838.91     15.17 o 
  -2  -4   5      488.71      458.16      9.01 o 
  -1  -4   5        0.54        0.00      1.06 o 
   0  -4   5      338.85      295.85     10.62 o 
   1  -4   5      476.42      403.87      6.94 o 
   2  -4   5      286.51      302.21      8.07 o 
   3  -4   5        4.17        6.27      1.67 o 
   4  -4   5        3.93        5.45      1.79 o 
   5  -4   5      311.50      310.16      7.46 o 
   6  -4   5        3.07        1.58      2.54 o 
   7  -4   5       14.07       23.61      3.56 o 
   8  -4   5       13.58       15.80      4.68 o 
   9  -4   5        0.11        0.00      4.94 o 
  -9  -3   5        3.45        8.74      4.19 o 
  -8  -3   5       21.64       29.82      4.41 o 
  -7  -3   5        5.61        7.16      3.13 o 
  -6  -3   5       58.66       62.06      9.75 o 
  -5  -3   5       18.71       16.41      6.57 o 
  -4  -3   5       31.42       33.47      3.10 o 
  -3  -3   5      145.01      146.06      3.46 o 
  -2  -3   5      985.06      974.64     16.98 o 
  -1  -3   5      630.05      614.43      9.78 o 
   0  -3   5        3.89        4.23      0.88 o 
   1  -3   5      446.19      391.55      7.59 o 
   2  -3   5      642.98      596.72      9.51 o 
   3  -3   5      490.91      514.09      9.94 o 
   4  -3   5      252.41      258.19      6.14 o 
   5  -3   5       17.23       15.39      2.47 o 
   6  -3   5      305.80      319.46      9.28 o 
   7  -3   5       13.52       13.55      3.02 o 
   8  -3   5        3.40        0.00      4.00 o 
   9  -3   5        0.06        0.00      4.83 o 
 -10  -2   5        1.36        4.77      5.62 o 
  -9  -2   5        0.02        3.35      3.62 o 
  -8  -2   5        6.72        6.44      3.39 o 
  -7  -2   5       57.47       61.57      4.80 o 
  -6  -2   5       14.77       16.99      2.33 o 
  -5  -2   5       32.84       29.02      2.56 o 
  -4  -2   5      529.81      491.66     10.05 o 
  -3  -2   5      159.45      152.13      6.38 o 
  -2  -2   5        4.05        1.38      1.40 o 
  -1  -2   5       31.86       39.33      1.57 o 
   0  -2   5      214.65      148.34      5.62 o 
   1  -2   5      197.50      164.21      3.37 o 
   2  -2   5      206.67      161.25      3.40 o 
   3  -2   5       62.27       56.10      2.82 o 
   4  -2   5      139.84      148.73      4.96 o 
   5  -2   5      267.04      282.86      7.99 o 
   6  -2   5       65.78       71.10      4.00 o 
   7  -2   5       48.32       49.41      3.74 o 
   8  -2   5       15.38       12.51      4.65 o 
   9  -2   5        0.06        2.31      4.71 o 
  10  -2   5        0.94        0.00      4.54 o 
 -10  -1   5        0.22        0.00      3.64 o 
  -9  -1   5        1.86        2.68      3.54 o 
  -8  -1   5        5.94        7.93      3.47 o 
  -7  -1   5       51.05       47.18      4.06 o 
  -6  -1   5       95.60       93.49      4.83 o 
  -5  -1   5        2.15        2.57      1.20 o 
  -4  -1   5        1.50        1.71      1.25 o 
  -3  -1   5      118.53      104.89      2.82 o 
  -2  -1   5      502.74      482.81      8.84 o 
  -1  -1   5      230.24      233.69      4.87 o 
   0  -1   5        3.41        4.36      0.98 o 
   1  -1   5       16.68       23.06      2.53 o 
   2  -1   5     1552.92     1702.65     24.58 o 
   3  -1   5      606.30      662.21     11.97 o 
   4  -1   5       86.82       89.61      2.82 o 
   5  -1   5      182.34      176.13      9.67 o 
   6  -1   5      104.58      107.30      4.65 o 
   7  -1   5       79.14       96.18      4.79 o 
   8  -1   5        1.07        0.00      3.63 o 
   9  -1   5        3.38        0.37      4.03 o 
  10  -1   5        1.72        1.88      5.34 o 
  -9   0   5        0.05        0.36      2.58 o 
  -8   0   5        4.77        3.64      2.34 o 
  -7   0   5       16.42       20.04      2.49 o 
  -6   0   5       23.21       22.14      2.28 o 
  -5   0   5       88.39       95.24      3.76 o 
  -4   0   5      110.58      111.72      3.72 o 
  -3   0   5        5.90        8.43      1.40 o 
  -2   0   5      787.70      736.44     13.48 o 
  -1   0   5       24.82       24.08      1.46 o 
   0   0   5     2554.55     2800.91     46.68 o 
   1   0   5     1448.74     1658.00     27.93 o 
   2   0   5      202.53      170.34      3.76 o 
   3   0   5     1104.99     1180.67     20.32 o 
   4   0   5       67.74       73.43      2.45 o 
   5   0   5       62.78       73.36      2.67 o 
   6   0   5       73.68       75.05      3.66 o 
   7   0   5        5.90        3.68      3.23 o 
   8   0   5       11.50        9.48      4.34 o 
   9   0   5        0.34        0.00      3.85 o 
  10   0   5        0.03        0.00      4.57 o 
  11   0   5        3.78        4.34      5.14 o 
 -10   1   5        2.06        2.32      4.18 o 
  -9   1   5        0.18        5.48      3.37 o 
  -8   1   5       24.88       24.79      4.11 o 
  -7   1   5       93.30       93.68      4.10 o 
  -6   1   5        8.17       17.49      2.15 o 
  -5   1   5        1.25        6.25      2.33 o 
  -4   1   5       22.32       16.77      2.10 o 
  -3   1   5     1097.67     1138.66     20.26 o 
  -2   1   5     4414.47     4757.85     79.00 o 
  -1   1   5       10.76        9.25      1.10 o 
   0   1   5     1212.27     1249.14     21.37 o 
   1   1   5     1378.97     1492.08     25.24 o 
   2   1   5      278.50      266.29     17.89 o 
   3   1   5      161.69      166.93      3.69 o 
   4   1   5      468.09      516.47      9.59 o 
   5   1   5      291.37      280.09      5.99 o 
   6   1   5        2.26        2.34      1.37 o 
   7   1   5        1.22        3.65      3.23 o 
   8   1   5        6.88       18.93      4.51 o 
   9   1   5        0.53        4.37      4.25 o 
  10   1   5        0.65        0.00      3.80 o 
  11   1   5        1.06        2.37      5.05 o 
 -10   2   5        5.37        4.18      8.54 o 
  -9   2   5        1.83        0.00      5.77 o 
  -8   2   5        5.28        0.72      3.15 o 
  -7   2   5       27.89       18.41      2.42 o 
  -6   2   5       31.95       23.35      2.32 o 
  -5   2   5      190.32      190.09      5.16 o 
  -4   2   5      196.34      215.79      5.47 o 
  -3   2   5      225.41      169.60      4.42 o 
  -2   2   5     1824.52     2046.40     29.25 o 
  -1   2   5      611.58      667.44     12.09 o 
   0   2   5      448.96      567.22     10.28 o 
   1   2   5      361.02      385.48      7.14 o 
   2   2   5     1766.01     1873.65     58.06 o 
   3   2   5      977.98      992.18     17.11 o 
   4   2   5       11.15       12.37      2.14 o 
   5   2   5       55.74       54.50      2.24 o 
   6   2   5       36.81       29.84      2.62 o 
   7   2   5       10.22        8.72      2.15 o 
   8   2   5        0.00        0.00      3.03 o 
   9   2   5        0.25        2.20      3.54 o 
  10   2   5        1.01        3.31      4.48 o 
  11   2   5        0.28        3.88      5.11 o 
 -10   3   5        0.29        3.54      5.80 o 
  -9   3   5        1.90        0.69      3.66 o 
  -8   3   5       35.22       37.41      5.58 o 
  -7   3   5        1.08        0.00      2.74 o 
  -6   3   5       94.16       83.90      4.15 o 
  -5   3   5      171.61      163.39      4.84 o 
  -4   3   5      127.44      121.05      3.88 o 
  -3   3   5      270.46      264.63      5.98 o 
  -2   3   5        3.80        5.15      0.76 o 
  -1   3   5     2224.30     2401.09     34.14 o 
   0   3   5     1974.31     1941.50     27.74 o 
   1   3   5      104.71       93.29      3.35 o 
   2   3   5      482.40      538.40     12.41 o 
   3   3   5       18.81       17.29      1.65 o 
   4   3   5       10.24       16.98      1.37 o 
   5   3   5       55.40       61.10      2.77 o 
   6   3   5       25.44       24.13      3.37 o 
   7   3   5        1.99        0.47      1.87 o 
   8   3   5        5.51        3.71      3.40 o 
   9   3   5        0.07        0.00      3.54 o 
  10   3   5        0.07        0.00      4.17 o 
  11   3   5        0.02        2.17      4.71 o 
  -9   4   5        0.10        2.43      3.87 o 
  -8   4   5       12.07        7.72      4.03 o 
  -7   4   5       13.50       19.16      3.65 o 
  -6   4   5      103.96       76.38      7.02 o 
  -5   4   5       42.98       53.67      2.82 o 
  -4   4   5      115.93      110.01      3.73 o 
  -3   4   5      406.98      398.28      6.72 o 
  -2   4   5      198.85      178.71      3.58 o 
  -1   4   5       30.38       24.36      1.81 o 
   0   4   5     1388.87     1576.52     22.79 o 
   1   4   5      302.11      324.20      5.64 o 
   2   4   5      349.66      342.01      6.51 o 
   3   4   5       75.41       82.39      2.25 o 
   4   4   5       22.89       24.81      1.98 o 
   5   4   5       20.72       18.52      2.02 o 
   6   4   5      102.75      102.97     10.74 o 
   7   4   5       54.46       44.56      3.47 o 
   8   4   5        0.93        2.37      2.09 o 
   9   4   5       13.84       15.22      4.17 o 
  10   4   5        0.60        2.63      4.17 o 
  -9   5   5        2.68        6.05      4.02 o 
  -8   5   5        4.52        9.70      3.85 o 
  -7   5   5        0.29        0.00      3.16 o 
  -6   5   5        9.99       11.21      2.96 o 
  -5   5   5      125.52      136.32      4.49 o 
  -4   5   5      985.21      984.31     18.13 o 
  -3   5   5       41.79       35.21      2.69 o 
  -2   5   5       55.42       61.09      2.37 o 
  -1   5   5      999.08     1008.20     35.09 o 
   0   5   5      812.31      777.18     13.95 o 
   1   5   5      141.23      153.14      3.18 o 
   2   5   5      175.79      178.06      3.77 o 
   3   5   5      155.97      143.02      3.07 o 
   4   5   5        3.62        3.47      0.98 o 
   5   5   5        6.53        5.84      1.67 o 
   6   5   5      185.85      168.49      5.78 o 
   7   5   5       16.68       14.55      2.24 o 
   8   5   5        9.69        8.72      2.57 o 
   9   5   5       19.64       14.10      4.40 o 
  10   5   5        1.68        4.40      4.05 o 
  11   5   5        0.64        0.83      4.17 o 
  -9   6   5        0.97        8.91      5.97 o 
  -8   6   5       11.99       16.38      3.94 o 
  -7   6   5       18.87       23.79      4.15 o 
  -6   6   5       18.56       31.03      3.87 o 
  -5   6   5       19.00       21.30      3.20 o 
  -4   6   5      819.99      790.96     15.12 o 
  -3   6   5     1153.44     1131.52     17.23 o 
  -2   6   5        0.60        0.00      1.28 o 
  -1   6   5      361.93      389.21      7.72 o 
   0   6   5     1128.35     1235.20     18.33 o 
   1   6   5      987.99      989.65     14.90 o 
   2   6   5       86.29       87.36      3.31 o 
   3   6   5       16.30       15.33      1.21 o 
   4   6   5        0.71        0.81      1.20 o 
   5   6   5        6.68        9.56      1.60 o 
   6   6   5       17.79       13.22      1.80 o 
   7   6   5       26.80       22.11      2.90 o 
   8   6   5       16.42       15.88      4.11 o 
   9   6   5        0.01        0.00      3.75 o 
  10   6   5        0.03        0.94      2.96 o 
  11   6   5        0.00        0.97      4.31 o 
  -8   7   5        0.16        0.21      4.08 o 
  -7   7   5       14.87       13.99      6.95 o 
  -6   7   5       17.10       16.55      3.61 o 
  -5   7   5       39.43       44.66      4.08 o 
  -4   7   5        9.31        9.94      2.68 o 
  -3   7   5      673.57      651.26     10.77 o 
  -2   7   5      107.65       97.21      2.87 o 
  -1   7   5      136.82      113.96      3.97 o 
   0   7   5       79.67       83.92      2.59 o 
   1   7   5       93.64       87.13      2.54 o 
   2   7   5        2.57        3.41      1.08 o 
   3   7   5        8.91       13.72      1.57 o 
   4   7   5       61.92       64.75      3.30 o 
   5   7   5       20.14       17.17      2.67 o 
   6   7   5       66.64       52.97      3.85 o 
   7   7   5       18.02       13.15      2.79 o 
   8   7   5        0.14        0.00      2.43 o 
   9   7   5        2.12        2.08      2.81 o 
  10   7   5        0.07        0.00      4.11 o 
  -8   8   5        0.28        0.00      6.11 o 
  -7   8   5        1.82        2.10      4.93 o 
  -6   8   5        0.07        1.53      3.07 o 
  -5   8   5       22.35       22.90     10.25 o 
  -4   8   5      133.26      121.69      9.11 o 
  -3   8   5       79.07       66.16      7.18 o 
  -2   8   5      196.74      182.52      5.12 o 
  -1   8   5       43.25       38.93      2.02 o 
   0   8   5       49.40       57.80      3.47 o 
   1   8   5        7.94        4.49      1.33 o 
   2   8   5       17.29       18.04      1.89 o 
   3   8   5        2.51        4.53      1.66 o 
   4   8   5       71.80       93.08      4.72 o 
   5   8   5       14.13       20.17      2.94 o 
   6   8   5       10.20        8.26      2.90 o 
   7   8   5        7.79        7.92      2.89 o 
   8   8   5        0.29        0.00      2.75 o 
   9   8   5        0.12        0.00      2.67 o 
  10   8   5        0.02        0.01      3.28 o 
  -7   9   5        9.25        8.02      4.45 o 
  -6   9   5        7.62       14.48      3.90 o 
  -5   9   5        1.49        3.70      6.70 o 
  -4   9   5       41.77       38.18      3.97 o 
  -3   9   5       13.88       10.45      1.96 o 
  -2   9   5        7.82       10.54      2.03 o 
  -1   9   5        0.72        0.00      1.42 o 
   0   9   5        3.44        3.93      1.67 o 
   1   9   5        7.26        8.72      1.77 o 
   2   9   5        0.11        0.00      1.60 o 
   3   9   5       37.67       36.37      4.49 o 
   4   9   5        2.90        2.94      2.55 o 
   5   9   5        7.70        7.44      2.82 o 
   6   9   5        3.50        2.59      2.80 o 
   7   9   5        0.39        0.00      2.74 o 
   8   9   5        0.01        0.00      3.02 o 
   9   9   5        0.36        3.09      3.77 o 
  -6  10   5        5.51        8.27      7.71 o 
  -5  10   5        0.71        0.98      3.12 o 
  -4  10   5        0.69        1.17      2.87 o 
  -3  10   5        1.21        0.00      1.98 o 
  -2  10   5        0.73        2.59      2.50 o 
  -1  10   5       44.86       49.05      4.10 o 
   0  10   5       54.75       53.60      3.08 o 
   1  10   5        1.04        3.62      1.70 o 
   2  10   5        0.38        0.00      1.97 o 
   3  10   5       23.53       33.99      3.45 o 
   4  10   5       27.94       32.67      3.53 o 
   5  10   5        0.03        0.00      2.57 o 
   6  10   5        0.23        2.59      3.04 o 
   7  10   5        1.11        3.64      3.12 o 
   8  10   5        1.03        0.00      3.24 o 
   9  10   5        0.00        0.00      3.46 o 
  -5  11   5        9.22        4.43      5.45 o 
  -4  11   5        2.80        4.60      4.97 o 
  -3  11   5        0.40        2.67      3.17 o 
  -2  11   5        0.16        1.32      2.95 o 
  -1  11   5        3.97        6.54      2.91 o 
   0  11   5       24.44       30.72      3.47 o 
   1  11   5        9.04       12.21      2.52 o 
   2  11   5        0.40        0.19      1.35 o 
   3  11   5        0.09        0.00      2.86 o 
   4  11   5        2.85        2.59      3.73 o 
   5  11   5        0.04        0.00      2.99 o 
   6  11   5        0.20        0.88      5.51 o 
   7  11   5        0.30        1.39      3.38 o 
   8  11   5        0.99        0.25      3.62 o 
  -4  12   5        6.25       12.45      5.31 o 
  -3  12   5        2.14        7.83      3.81 o 
  -2  12   5        0.05        0.00      3.13 o 
  -1  12   5        2.21        0.00      3.01 o 
   0  12   5        0.03        0.00      2.89 o 
   1  12   5        0.75        0.00      3.01 o 
   2  12   5        2.24        2.32      2.99 o 
   3  12   5        3.13        3.94      4.38 o 
   4  12   5        5.23        9.12      3.62 o 
   5  12   5        0.86        0.00      3.20 o 
   6  12   5        2.50        1.28      3.68 o 
   7  12   5        1.04        1.77      4.71 o 
  -2  13   5        3.35        2.91      4.00 o 
  -1  13   5        7.87       13.47      4.02 o 
   0  13   5        6.44        8.14      3.59 o 
   1  13   5        0.00        0.00      4.40 o 
   2  13   5        0.64        4.25      4.74 o 
   3  13   5        2.81        2.29      3.51 o 
   4  13   5        2.08       11.42      4.05 o 
   5  13   5        1.73        2.23      5.52 o 
  -3  -9   6        8.34        5.62      6.91 o 
  -2  -9   6        5.60        0.96      3.49 o 
  -1  -9   6        0.62        1.89      3.64 o 
   0  -9   6        8.96       11.04      3.75 o 
   1  -9   6        6.98       10.85      3.90 o 
   2  -9   6       13.40       10.62      6.38 o 
   3  -9   6       12.08       11.31      6.42 o 
  -5  -8   6        3.12        1.25      4.50 o 
  -4  -8   6        6.41        0.37      3.84 o 
  -3  -8   6        0.03        0.00      5.44 o 
  -2  -8   6       18.76       30.16      4.94 o 
  -1  -8   6       42.35       42.87      5.28 o 
   0  -8   6        8.03       10.02      3.31 o 
   1  -8   6        0.35        0.26      2.98 o 
   2  -8   6        0.66        0.00      5.47 o 
   3  -8   6       32.94       42.59      4.71 o 
   4  -8   6       17.62       28.32      4.65 o 
   5  -8   6        0.27        0.00      5.31 o 
  -6  -7   6        0.01        3.31      4.29 o 
  -5  -7   6        2.53        6.33      3.99 o 
  -4  -7   6       10.87       17.73      4.23 o 
  -3  -7   6       15.23       10.05      3.77 o 
  -2  -7   6       10.25        8.09      3.01 o 
  -1  -7   6        0.41        6.02      5.57 o 
   0  -7   6        6.98       11.58      3.12 o 
   1  -7   6       15.31       19.19      3.40 o 
   2  -7   6        5.85        4.98      2.92 o 
   3  -7   6        0.58        2.40      3.10 o 
   4  -7   6       44.87       48.54      4.66 o 
   5  -7   6       15.29       12.56      4.94 o 
   6  -7   6        0.40        0.41      4.47 o 
  -7  -6   6        4.50        3.70      4.42 o 
  -6  -6   6        0.05        0.00      3.72 o 
  -5  -6   6        5.81        9.84      5.81 o 
  -4  -6   6        6.23        4.49      3.24 o 
  -3  -6   6       14.77       25.80      6.18 o 
  -2  -6   6       65.83       77.65      3.63 o 
  -1  -6   6       90.81       76.53      4.37 o 
   0  -6   6        7.77        7.85      4.30 o 
   1  -6   6      191.99      163.06      8.17 o 
   2  -6   6      242.23      223.64      7.40 o 
   3  -6   6       33.81       40.43      3.85 o 
   4  -6   6        3.58        4.50      2.99 o 
   5  -6   6       24.93       23.76      3.17 o 
   6  -6   6        3.54        4.15      3.05 o 
   7  -6   6        0.03        0.00      5.45 o 
  -8  -5   6        0.08        0.00      3.86 o 
  -7  -5   6        0.06        0.05      3.90 o 
  -6  -5   6        3.91        3.23      3.50 o 
  -5  -5   6        5.91        1.51      3.27 o 
  -4  -5   6       38.55       37.38      4.25 o 
  -3  -5   6       14.00        6.58      2.86 o 
  -2  -5   6       59.39       65.48      3.09 o 
  -1  -5   6      165.59      154.26      4.64 o 
   0  -5   6      106.53       90.52      3.57 o 
   1  -5   6        4.19        0.00      1.91 o 
   2  -5   6       85.55       73.43      3.25 o 
   3  -5   6       87.26       48.82     12.26 o 
   4  -5   6       11.70       13.90      2.42 o 
   5  -5   6        2.48        6.37      2.53 o 
   6  -5   6       10.37       12.11      3.30 o 
   7  -5   6        5.81        6.00      5.00 o 
   8  -5   6        3.98        6.54      5.91 o 
  -8  -4   6        4.57        4.74      4.14 o 
  -7  -4   6        7.29        7.00      5.75 o 
  -6  -4   6        4.12        8.33      3.31 o 
  -5  -4   6        7.78       11.53      3.67 o 
  -4  -4   6      245.06      256.33      8.60 o 
  -3  -4   6      220.89      215.29     16.52 o 
  -2  -4   6       26.49       18.75      1.94 o 
  -1  -4   6        5.76        6.64      2.49 o 
   0  -4   6      124.62      116.41      3.14 o 
   1  -4   6      267.42      255.53      5.08 o 
   2  -4   6      107.95      116.02      4.77 o 
   3  -4   6       41.76       38.73      2.57 o 
   4  -4   6       24.62       24.19      2.43 o 
   5  -4   6       66.37       76.71      3.79 o 
   6  -4   6        0.53        0.00      2.56 o 
   7  -4   6        4.77       12.28      5.11 o 
   8  -4   6        0.09        0.00      5.20 o 
  -9  -3   6        3.08        2.13      4.30 o 
  -8  -3   6        6.30        5.70      3.84 o 
  -7  -3   6       33.12       38.15      4.32 o 
  -6  -3   6       11.86       10.01      7.64 o 
  -5  -3   6        2.09        3.01      2.68 o 
  -4  -3   6       75.47       75.72      7.98 o 
  -3  -3   6        1.57        3.24      1.62 o 
  -2  -3   6      138.10      132.99      8.85 o 
  -1  -3   6      310.64      279.92     15.41 o 
   0  -3   6       18.19       21.36      1.70 o 
   1  -3   6       91.21       74.16      2.83 o 
   2  -3   6      317.54      297.80      5.59 o 
   3  -3   6      256.62      276.11      6.37 o 
   4  -3   6        0.14        2.54      1.69 o 
   5  -3   6       48.56       54.75      4.30 o 
   6  -3   6       83.09       87.80      5.54 o 
   7  -3   6        7.72        6.68      4.54 o 
   8  -3   6        4.60        5.11      5.08 o 
   9  -3   6        0.04        0.00      5.00 o 
  -9  -2   6        5.17        1.05      3.79 o 
  -8  -2   6        0.27        0.00      5.40 o 
  -7  -2   6       32.71       38.14      4.48 o 
  -6  -2   6       10.33       15.20      3.27 o 
  -5  -2   6        9.52        8.92      2.02 o 
  -4  -2   6      305.16      295.52      7.83 o 
  -3  -2   6      121.89      106.82      6.06 o 
  -2  -2   6      224.58      180.99      4.20 o 
  -1  -2   6      917.60      879.26     13.49 o 
   0  -2   6     2466.54     2469.09     40.40 o 
   1  -2   6      473.96      519.33      8.45 o 
   2  -2   6       37.48       49.12      1.89 o 
   3  -2   6      135.92      119.84      3.64 o 
   4  -2   6      686.27      727.83     16.66 o 
   5  -2   6      260.15      245.75      7.30 o 
   6  -2   6       28.38       23.33      6.78 o 
   7  -2   6      122.72      144.82      9.71 o 
   8  -2   6        0.11        1.37      4.51 o 
   9  -2   6        0.30        0.00      4.85 o 
  -9  -1   6        0.06        3.51      3.63 o 
  -8  -1   6        2.96        0.00      7.41 o 
  -7  -1   6        1.34        0.35      1.28 o 
  -6  -1   6       14.24       20.02      3.21 o 
  -5  -1   6       31.52       34.35      3.30 o 
  -4  -1   6       63.44       51.67      3.43 o 
  -3  -1   6      422.81      411.86     10.61 o 
  -2  -1   6     1159.79     1164.65     19.83 o 
  -1  -1   6      302.38      297.46      5.37 o 
   0  -1   6     1774.47     1837.31     26.57 o 
   1  -1   6     2420.53     2499.05     40.85 o 
   2  -1   6      831.05      800.67     14.32 o 
   3  -1   6        3.80        3.15      1.20 o 
   4  -1   6      743.18      729.82     16.37 o 
   5  -1   6      397.47      412.21     15.52 o 
   6  -1   6      114.62      119.64      7.97 o 
   7  -1   6        0.62        5.17      4.11 o 
   8  -1   6       13.86       21.81      5.23 o 
   9  -1   6        0.12        0.09      4.11 o 
  10  -1   6        0.66        0.77      5.31 o 
  -9   0   6        2.84        6.71      3.67 o 
  -8   0   6        0.37        0.00      2.30 o 
  -7   0   6        3.84        0.00      2.13 o 
  -6   0   6       46.09       43.92      3.03 o 
  -5   0   6      255.80      253.29      6.67 o 
  -4   0   6      335.10      334.04      7.60 o 
  -3   0   6       26.41       28.28      1.99 o 
  -2   0   6      618.02      530.61     10.35 o 
  -1   0   6     1205.22     1278.97     22.33 o 
   0   0   6     1325.92     1384.56     23.83 o 
   1   0   6      911.91      949.44     16.66 o 
   2   0   6      150.80      135.98      3.43 o 
   3   0   6      147.79      129.80      3.44 o 
   4   0   6       23.51       28.39      1.67 o 
   5   0   6        1.80        1.33      1.60 o 
   6   0   6        1.74        5.20      3.06 o 
   7   0   6       65.53       58.70      6.14 o 
   8   0   6        0.03        1.34      4.14 o 
   9   0   6        0.03        0.00      3.97 o 
  10   0   6        0.27        0.91      5.20 o 
  -9   1   6        0.44        5.00      5.25 o 
  -8   1   6        0.11        0.26      2.36 o 
  -7   1   6        1.72        4.44      2.20 o 
  -6   1   6       18.15       26.02      2.58 o 
  -5   1   6        4.21        2.00      1.67 o 
  -4   1   6      467.62      416.91     23.48 o 
  -3   1   6      422.97      392.90      8.44 o 
  -2   1   6      337.01      376.41     17.11 o 
  -1   1   6       26.34       24.63      1.62 o 
   0   1   6     2590.63     2785.80     46.65 o 
   1   1   6     1927.54     2015.15     33.93 o 
   2   1   6       25.03       23.09      1.28 o 
   3   1   6      145.03      157.87      4.59 o 
   4   1   6      631.25      667.11     12.16 o 
   5   1   6      169.89      173.76      5.69 o 
   6   1   6       34.57       31.21      4.08 o 
   7   1   6        7.71        9.62      3.57 o 
   8   1   6        7.90       12.93      4.63 o 
   9   1   6        0.88       10.74      4.97 o 
  10   1   6        0.46        3.31      5.08 o 
  -9   2   6        1.80        4.50      3.86 o 
  -8   2   6        6.15       10.11      2.69 o 
  -7   2   6        2.73        3.77      2.59 o 
  -6   2   6       55.09       55.52      4.77 o 
  -5   2   6      265.80      277.07      6.98 o 
  -4   2   6        0.04        0.00      1.34 o 
  -3   2   6      651.30      687.03     13.11 o 
  -2   2   6      310.79      290.31      5.03 o 
  -1   2   6      392.53      354.80     12.29 o 
   0   2   6      276.61      347.24      6.91 o 
   1   2   6      455.42      502.63      9.25 o 
   2   2   6      290.10      290.28      5.69 o 
   3   2   6      381.51      401.39     17.49 o 
   5   2   6       60.93       65.92      3.62 o 
   6   2   6       16.15       15.90      2.34 o 
   7   2   6       20.92       15.42      3.68 o 
   8   2   6       17.93       17.70      4.45 o 
   9   2   6        1.83        0.46      3.77 o 
  10   2   6        0.56        3.45      4.71 o 
  11   2   6        1.02        0.83      5.42 o 
  -9   3   6       10.48       18.27      4.54 o 
  -8   3   6        0.67        0.00      3.48 o 
  -7   3   6        4.94        9.36      2.42 o 
  -6   3   6       79.78       79.97      3.89 o 
  -5   3   6      240.93      227.50      6.11 o 
  -4   3   6      170.85      191.83      8.71 o 
  -3   3   6      110.44       99.47      3.48 o 
  -2   3   6       80.40       76.85      4.90 o 
  -1   3   6      448.80      476.31      7.65 o 
   0   3   6     3084.29     3289.66     54.88 o 
   1   3   6      423.58      426.54      8.03 o 
   2   3   6        8.28        9.01      1.70 o 
   3   3   6      164.22      144.87      4.76 o 
   4   3   6      717.49      740.20     17.01 o 
   5   3   6        9.67       10.81      1.98 o 
   6   3   6        8.17        2.01      1.48 o 
   7   3   6        3.79        4.76      2.53 o 
   8   3   6       30.80       28.04      4.60 o 
   9   3   6        5.87        2.17      3.83 o 
  10   3   6        1.17        6.85      4.63 o 
  11   3   6        0.20        0.00      4.94 o 
  -9   4   6        2.68        4.73      4.18 o 
  -8   4   6        0.26        0.00      3.74 o 
  -7   4   6        0.76        5.22      3.39 o 
  -6   4   6        4.72       15.20      2.39 o 
  -5   4   6        2.64       11.78      2.11 o 
  -4   4   6        3.21        2.56      1.60 o 
  -3   4   6      487.99      485.38      9.82 o 
  -2   4   6     1199.41     1155.53     19.78 o 
  -1   4   6        2.20        2.93      1.64 o 
   0   4   6     1566.12     1794.13     25.93 o 
   1   4   6     1237.51     1363.12     31.11 o 
   2   4   6       18.53       16.96      1.83 o 
   3   4   6       26.84       24.62      2.09 o 
   4   4   6      214.28      206.08      6.13 o 
   5   4   6      401.05      430.10     11.00 o 
   6   4   6       30.03       23.07      2.45 o 
   7   4   6        0.60        0.00      3.37 o 
   8   4   6        4.53        0.70      2.37 o 
   9   4   6        0.43        0.77      3.57 o 
  10   4   6        1.82        0.00      3.88 o 
  -9   5   6        0.89        2.68      4.30 o 
  -8   5   6        0.21        0.00      3.79 o 
  -7   5   6        3.96        1.24      3.18 o 
  -6   5   6      129.77      115.25      7.07 o 
  -5   5   6       24.94       20.76      3.33 o 
  -4   5   6        5.83        9.74      1.86 o 
  -3   5   6      166.10      176.42      4.87 o 
  -2   5   6      627.90      606.25     11.18 o 
  -1   5   6      479.64      447.06      7.40 o 
   0   5   6       61.61       85.68      2.74 o 
   1   5   6      479.56      555.93      8.82 o 
   2   5   6      119.04      130.94      2.89 o 
   3   5   6      156.64      157.34      4.26 o 
   4   5   6        0.41        0.00      1.40 o 
   5   5   6        1.02        1.55      1.53 o 
   6   5   6        5.61        9.66      2.04 o 
   7   5   6       10.68       11.49      2.30 o 
   8   5   6        0.02        0.00      2.14 o 
   9   5   6        1.12        1.63      2.67 o 
  -8   6   6        4.20        4.05      5.30 o 
  -7   6   6        2.61        9.39      3.80 o 
  -6   6   6        0.26        2.31      2.97 o 
  -5   6   6      101.02      108.14      5.72 o 
  -4   6   6      127.76      112.78      4.29 o 
  -3   6   6       24.57       27.16      2.26 o 
  -2   6   6        4.00        7.61      1.27 o 
  -1   6   6      169.40      172.93      3.76 o 
   0   6   6      176.74      176.89      4.53 o 
   1   6   6       19.48       18.57      2.05 o 
   2   6   6      119.43      110.48      5.14 o 
   3   6   6       44.44       38.36      2.14 o 
   4   6   6       18.69       17.42      2.30 o 
   5   6   6        0.26        0.15      1.37 o 
   6   6   6       35.10       35.68      2.36 o 
   7   6   6        3.45        4.79      1.81 o 
   8   6   6       21.81       17.84      3.31 o 
   9   6   6        4.85        3.60      3.41 o 
  10   6   6        0.18        0.00      3.77 o 
  -8   7   6        7.26        0.00      3.93 o 
  -7   7   6        4.60        1.80      3.57 o 
  -6   7   6       30.79       38.20      4.32 o 
  -5   7   6        5.69       10.47      3.21 o 
  -4   7   6       40.36       42.85      3.72 o 
  -3   7   6       54.62       57.48      3.02 o 
  -2   7   6      490.98      448.67     10.71 o 
  -1   7   6      110.46       79.76      4.19 o 
   0   7   6        3.42        3.94      1.22 o 
   1   7   6       10.82       13.20      1.39 o 
   2   7   6       60.97       59.51      2.75 o 
   3   7   6       29.42       36.60      2.26 o 
   4   7   6        6.66        7.01      1.61 o 
   5   7   6        0.67        0.00      1.47 o 
   6   7   6        3.15        3.32      2.37 o 
   7   7   6        2.64        0.01      3.48 o 
   8   7   6       11.85        5.19      2.99 o 
   9   7   6        3.23        4.00      4.40 o 
  10   7   6        0.00        0.00      2.95 o 
  -7   8   6        4.21        3.18      3.80 o 
  -6   8   6        7.76        4.64      3.47 o 
  -5   8   6       52.35       50.12      6.65 o 
  -4   8   6        3.24        6.86      2.78 o 
  -3   8   6        7.86        4.66      2.34 o 
  -2   8   6      119.48      110.33      3.40 o 
  -1   8   6      240.91      236.65      9.65 o 
   0   8   6      122.76      116.95      3.26 o 
   1   8   6        0.35        1.49      1.24 o 
   2   8   6      119.72      123.63      3.98 o 
   3   8   6      343.22      327.49      9.19 o 
   4   8   6       91.71      124.76      6.22 o 
   5   8   6        0.99        5.03      2.57 o 
   6   8   6        0.43        0.08      2.46 o 
   7   8   6       18.83       18.26      3.40 o 
   8   8   6        1.36        2.49      3.04 o 
   9   8   6        0.36        0.00      3.95 o 
  10   8   6        0.88        0.00      3.16 o 
  -7   9   6        2.57        4.93      4.03 o 
  -6   9   6        1.06        0.39      3.63 o 
  -5   9   6        3.96        6.30      3.41 o 
  -4   9   6        8.80        7.83      4.54 o 
  -3   9   6       17.29       20.80      3.26 o 
  -2   9   6       38.29       39.17      2.77 o 
  -1   9   6       87.06       76.61      2.89 o 
   0   9   6       58.53       55.08      2.46 o 
   1   9   6       74.50       74.53      5.27 o 
   2   9   6        1.81        3.94      2.32 o 
   3   9   6       15.60       12.61      2.58 o 
   4   9   6       43.69       46.60      3.88 o 
   5   9   6        0.86        0.00      2.65 o 
   6   9   6        0.11        0.00      2.66 o 
   7   9   6        0.15        3.50      3.16 o 
   8   9   6        2.02        1.59      3.26 o 
   9   9   6        0.15        0.00      3.38 o 
  -6  10   6        0.12        3.97      3.99 o 
  -5  10   6        5.26        9.55      3.79 o 
  -4  10   6        3.01        2.48      2.96 o 
  -3  10   6       13.82       12.42      5.34 o 
  -2  10   6       37.06       33.47      2.77 o 
  -1  10   6       42.44       39.15      2.79 o 
   0  10   6        8.54        9.62      2.58 o 
   1  10   6        9.46        4.52      1.97 o 
   2  10   6        0.98        1.57      2.46 o 
   3  10   6        2.89        3.62      2.69 o 
   4  10   6        0.11        2.17      2.81 o 
   5  10   6        0.01        0.00      2.83 o 
   6  10   6        0.27        0.00      2.76 o 
   7  10   6        3.35       10.04      3.65 o 
   8  10   6        0.28        0.00      3.30 o 
   9  10   6        0.60        1.75      3.82 o 
  -5  11   6        0.07        0.05      3.54 o 
  -4  11   6        0.84        0.00      4.74 o 
  -3  11   6        1.43        0.00      4.08 o 
  -2  11   6        1.76        0.99      2.83 o 
  -1  11   6        3.72        0.00      2.59 o 
   0  11   6        2.78        5.59      2.39 o 
   1  11   6        0.54        1.21      2.76 o 
   2  11   6        1.64        1.57      2.88 o 
   3  11   6        0.16        0.13      2.97 o 
   4  11   6        2.74        2.49      2.84 o 
   5  11   6        2.19        5.18      3.40 o 
   6  11   6        0.01        1.61      3.28 o 
   7  11   6        0.09        0.00      3.57 o 
   8  11   6        0.02        0.00      3.80 o 
  -4  12   6        0.04        0.00      5.20 o 
  -3  12   6        0.12        5.14      5.23 o 
  -2  12   6        0.05        5.75      3.39 o 
  -1  12   6        3.10        1.13      3.11 o 
   0  12   6        0.11        0.00      3.91 o 
   1  12   6        5.57       10.79      3.56 o 
   2  12   6        1.49        0.00      3.24 o 
   3  12   6        0.03        1.21      3.01 o 
   4  12   6        2.17        1.50      5.07 o 
   5  12   6        0.22        0.00      3.30 o 
   6  12   6        0.71        0.00      3.97 o 
   7  12   6        1.06        0.37      5.48 o 
  -2  13   6        0.97        1.44      3.68 o 
  -1  13   6        0.92        0.81      5.90 o 
   0  13   6        1.14        1.17      4.03 o 
   1  13   6        0.08        0.00      4.37 o 
   2  13   6        1.90        0.00      3.25 o 
   3  13   6        0.95        0.00      3.46 o 
   4  13   6        0.58        4.51      5.45 o 
   5  13   6        0.00        4.74      3.95 o 
  -4  -8   7        0.07        1.06      5.80 o 
  -3  -8   7        1.82        5.54      6.74 o 
  -2  -8   7        0.66        0.00      5.71 o 
  -1  -8   7       14.59       16.82      5.00 o 
   0  -8   7        8.58        7.00      3.57 o 
   1  -8   7        3.46        2.20      3.42 o 
   2  -8   7       13.33       12.29      3.92 o 
   3  -8   7       23.75       27.70      4.64 o 
  -5  -7   7        0.17        0.00      4.20 o 
  -4  -7   7        1.58        5.46      4.14 o 
  -3  -7   7        0.15        0.71      3.54 o 
  -2  -7   7        1.11        0.00      3.12 o 
  -1  -7   7       19.84       25.75      3.65 o 
   0  -7   7       63.00       52.30      4.50 o 
   1  -7   7        8.86       10.66      3.48 o 
   2  -7   7        1.23        0.00      7.05 o 
   3  -7   7       14.81       10.31      3.72 o 
   4  -7   7       69.41       84.34      5.85 o 
   5  -7   7        6.64        4.64      4.06 o 
  -6  -6   7        2.41        6.20      4.36 o 
  -5  -6   7        0.33        0.88      3.97 o 
  -4  -6   7        3.55        9.30      3.61 o 
  -3  -6   7        5.53       10.42      3.60 o 
  -2  -6   7       26.10       25.60      3.53 o 
  -1  -6   7       39.72       37.43      3.63 o 
   0  -6   7       34.66       39.30      3.77 o 
   1  -6   7      199.46      177.04      6.87 o 
   2  -6   7       65.20       68.91      4.58 o 
   3  -6   7        6.67        7.63      3.20 o 
   4  -6   7        5.26        4.20      3.35 o 
   5  -6   7       79.87       85.54      4.58 o 
   6  -6   7       10.14        9.17      5.42 o 
  -7  -5   7        0.72        5.04      4.01 o 
  -6  -5   7        5.70       11.61      4.25 o 
  -5  -5   7        4.51        2.20      5.23 o 
  -4  -5   7       31.44       30.82      4.08 o 
  -3  -5   7       29.60       20.24      3.66 o 
  -2  -5   7       45.24       58.22      4.36 o 
  -1  -5   7      218.62      205.76      5.76 o 
   0  -5   7      160.77      129.46      5.38 o 
   1  -5   7        6.06        7.23      2.69 o 
   2  -5   7       25.26       21.74      3.09 o 
   3  -5   7       73.16       52.87      8.91 o 
   4  -5   7       25.55       31.54      3.48 o 
   5  -5   7        1.07        3.97      2.52 o 
   6  -5   7       25.94       29.49      6.05 o 
   7  -5   7        1.62        7.91      5.34 o 
  -8  -4   7        1.01        5.44      4.38 o 
  -7  -4   7        0.04        0.00      3.60 o 
  -6  -4   7        0.85        1.05      3.28 o 
  -5  -4   7       46.17       53.25      4.54 o 
  -4  -4   7        3.30        9.18      3.15 o 
  -3  -4   7       17.83       16.34      3.26 o 
  -2  -4   7        6.43        7.45      2.68 o 
  -1  -4   7       13.09       12.25      2.27 o 
   0  -4   7      197.44      181.98      4.95 o 
   1  -4   7      350.18      324.38      7.30 o 
   2  -4   7        0.95        0.80      1.16 o 
   3  -4   7       78.67       61.93      3.22 o 
   4  -4   7      144.20      149.04      7.15 o 
   5  -4   7       31.30       42.13      3.76 o 
   6  -4   7       22.66       28.47      5.88 o 
   7  -4   7        2.35        0.00      5.08 o 
   8  -4   7        1.18        8.11      5.51 o 
  -8  -3   7        0.50        0.00      3.94 o 
  -7  -3   7        3.46        0.29      3.21 o 
  -6  -3   7        1.80        1.89      3.26 o 
  -5  -3   7        5.51        3.27      2.87 o 
  -4  -3   7      123.91      111.56     10.28 o 
  -3  -3   7      263.27      240.84      7.96 o 
  -2  -3   7      305.59      283.72     14.22 o 
  -1  -3   7      441.20      416.81      7.46 o 
   0  -3   7        2.33        4.07      1.25 o 
   1  -3   7      189.18      155.71      4.34 o 
   2  -3   7      385.54      375.65      7.92 o 
   3  -3   7       33.84       44.33      2.60 o 
   4  -3   7       29.92       30.69      2.94 o 
   5  -3   7       29.97       24.50      4.74 o 
   6  -3   7       26.92       30.78      5.65 o 
   7  -3   7       13.21       17.53      5.34 o 
   8  -3   7        0.58        2.11      5.25 o 
  -9  -2   7        1.18        2.83      6.00 o 
  -8  -2   7        2.23        0.37      7.79 o 
  -7  -2   7       17.36       21.68      4.07 o 
  -6  -2   7       29.28       29.48      4.04 o 
  -5  -2   7       44.95       45.30      3.96 o 
  -4  -2   7      196.39      193.27     15.18 o 
  -3  -2   7      126.16      103.69      6.91 o 
  -2  -2   7      292.21      263.06      6.51 o 
  -1  -2   7      845.36      772.52     13.96 o 
   0  -2   7      506.17      491.50      9.52 o 
   1  -2   7       73.16       78.15      2.61 o 
   2  -2   7      149.86      126.33      3.33 o 
   3  -2   7      328.36      320.39      8.52 o 
   4  -2   7       31.35       37.24      3.00 o 
   5  -2   7       29.93       33.38      4.88 o 
   6  -2   7       19.40       19.84      4.63 o 
   7  -2   7        9.98       13.08      5.25 o 
   8  -2   7        2.39        5.03      5.23 o 
   9  -2   7        0.26        0.49      5.45 o 
  -9  -1   7        0.45        1.30      4.12 o 
  -8  -1   7        4.68        2.62      5.52 o 
  -7  -1   7       13.38       16.69      3.85 o 
  -6  -1   7       22.75       26.25      5.20 o 
  -5  -1   7       14.20       12.31      2.98 o 
  -4  -1   7       67.37       59.70      3.93 o 
  -3  -1   7      118.24      102.13      4.85 o 
  -2  -1   7     1254.89     1204.89     32.60 o 
  -1  -1   7       17.46       17.61      1.60 o 
   0  -1   7      377.51      335.49      6.96 o 
   1  -1   7      199.52      201.60      5.88 o 
   2  -1   7      118.51      113.91      6.59 o 
   3  -1   7        4.40        3.41      1.36 o 
   4  -1   7       51.55       52.58      3.97 o 
   5  -1   7       32.95       33.01      4.31 o 
   6  -1   7       34.10       38.00      5.34 o 
   7  -1   7       64.13       58.62      6.62 o 
   8  -1   7       20.13       31.01      5.77 o 
   9  -1   7        3.38        3.45      4.65 o 
  -9   0   7        0.02        0.00      3.51 o 
  -8   0   7        1.73        0.00      2.54 o 
  -7   0   7        0.00        0.00      2.29 o 
  -6   0   7        0.36        0.00      2.04 o 
  -5   0   7       24.09       24.27      2.49 o 
  -4   0   7       11.23       14.57      2.04 o 
  -3   0   7       12.56       12.44      1.81 o 
  -2   0   7      620.01      574.32     11.34 o 
  -1   0   7      497.11      472.96      9.44 o 
   0   0   7      138.83      134.03      3.76 o 
   1   0   7      174.95      172.08      4.29 o 
   2   0   7      934.90      938.43     20.15 o 
   3   0   7      588.91      580.58     10.92 o 
   4   0   7       76.44       74.34      7.88 o 
   5   0   7        7.77        1.23      2.77 o 
   6   0   7       43.61       49.71      5.20 o 
   7   0   7      173.87      160.84      9.42 o 
   8   0   7       10.07       10.68      4.88 o 
   9   0   7       11.77       13.08      5.17 o 
  10   0   7        0.47        0.00      4.94 o 
  -9   1   7        0.86        1.11      3.34 o 
  -8   1   7       10.06       12.13      2.95 o 
  -7   1   7       16.29       23.35      3.17 o 
  -6   1   7        1.98        5.48      2.24 o 
  -5   1   7       33.19       30.42      2.66 o 
  -4   1   7       97.16       91.43      3.84 o 
  -3   1   7      122.70      106.60      8.83 o 
  -2   1   7       10.23       14.89      1.96 o 
  -1   1   7      895.05      879.71     15.98 o 
   0   1   7     1224.52     1237.13     21.63 o 
   1   1   7       64.25       55.17      2.35 o 
   2   1   7      108.22      110.70      3.12 o 
   3   1   7      112.59       62.76      4.57 o 
   4   1   7      236.81      205.33      6.41 o 
   5   1   7       58.15       55.72      3.33 o 
   6   1   7        2.66        3.28      3.08 o 
   7   1   7      123.59      130.23      8.57 o 
   8   1   7       90.20       88.91      7.45 o 
   9   1   7        2.05        4.05      4.51 o 
  10   1   7        0.43        3.83      5.14 o 
  -9   2   7        1.05        3.71      3.98 o 
  -8   2   7        0.06        0.00      2.57 o 
  -7   2   7        6.73        6.17      2.57 o 
  -6   2   7       22.42       28.19      2.85 o 
  -5   2   7       88.85       96.30      4.87 o 
  -4   2   7       64.91       55.99      2.95 o 
  -3   2   7      327.04      269.04     11.16 o 
  -2   2   7      437.85      375.98      7.98 o 
  -1   2   7      375.27      352.10      7.97 o 
   0   2   7       17.58       15.13      1.74 o 
   1   2   7       67.22       62.80      2.37 o 
   2   2   7     1172.65     1166.06     20.25 o 
   3   2   7       17.58       15.50      1.96 o 
   4   2   7       12.32        5.50      6.08 o 
   5   2   7       86.99       79.70     11.15 o 
   6   2   7       44.31       42.01      3.75 o 
   7   2   7        2.58        5.68      3.43 o 
   8   2   7       31.54       36.89      5.54 o 
   9   2   7        6.53        6.51      4.43 o 
  10   2   7        1.48        9.37      5.31 o 
  -9   3   7        0.24        1.13      4.02 o 
  -8   3   7       22.13       32.51      4.97 o 
  -7   3   7       28.01       36.85      3.37 o 
  -6   3   7        5.69        3.52      3.41 o 
  -5   3   7       79.24       79.97      4.46 o 
  -4   3   7      157.29      144.84      4.63 o 
  -3   3   7       66.95       62.37      2.93 o 
  -2   3   7       83.42       91.71      3.42 o 
  -1   3   7      566.21      552.41      8.87 o 
   0   3   7     1665.85     1764.39     30.20 o 
   1   3   7        0.32        5.48      4.61 o 
   2   3   7      694.31      745.60     17.05 o 
   3   3   7      696.01      731.06     16.91 o 
   4   3   7       75.82       66.27      3.50 o 
   5   3   7       43.69       44.46      3.06 o 
   6   3   7       16.77       11.42      2.27 o 
   7   3   7       34.94       34.77      3.19 o 
   8   3   7        0.39        3.03      3.63 o 
   9   3   7        1.16        1.88      3.74 o 
  10   3   7        2.26        7.37      5.05 o 
  -9   4   7        1.54        5.35      4.56 o 
  -8   4   7        8.29        5.62      4.14 o 
  -7   4   7       56.04       54.52      5.15 o 
  -6   4   7       95.43      111.28      4.80 o 
  -5   4   7       37.39       38.62      2.91 o 
  -4   4   7       99.21       96.65      3.90 o 
  -3   4   7      548.27      522.38     10.69 o 
  -2   4   7       29.13       20.59      2.91 o 
  -1   4   7       30.83       38.03      1.72 o 
   0   4   7       41.96       39.12      2.59 o 
   1   4   7      374.84      364.74      9.30 o 
   2   4   7       39.50       25.06      3.93 o 
   3   4   7        1.06        4.08      1.58 o 
   4   4   7       57.93       55.81      3.17 o 
   5   4   7       58.42       51.01      3.21 o 
   6   4   7        4.46        1.67      1.96 o 
   7   4   7        9.71        5.74      2.35 o 
   8   4   7        6.43        1.43      3.40 o 
   9   4   7        0.14        3.03      3.88 o 
  10   4   7        1.47        4.97      4.43 o 
  -8   5   7        1.33        5.81      3.97 o 
  -7   5   7       14.03       12.64      4.14 o 
  -6   5   7       53.09       56.41      6.88 o 
  -5   5   7       19.54       25.05      2.65 o 
  -4   5   7       30.13       32.66      3.22 o 
  -3   5   7       73.28       64.26      3.25 o 
  -2   5   7      135.11      120.14      7.64 o 
  -1   5   7      235.85      196.84      4.89 o 
   0   5   7      219.68      203.24      4.11 o 
   1   5   7        3.40        4.18      2.60 o 
   2   5   7      622.32      644.63     12.05 o 
   3   5   7      128.47      119.03      4.68 o 
   4   5   7       23.15       23.60      2.35 o 
   5   5   7        2.48        3.50      1.75 o 
   6   5   7       13.42       15.86      2.39 o 
   7   5   7        1.28        0.13      3.21 o 
   8   5   7        0.94        3.30      2.43 o 
   9   5   7        2.28        2.83      3.68 o 
  -8   6   7        0.76        0.87      4.13 o 
  -7   6   7        0.63        2.45      3.84 o 
  -6   6   7        1.76        0.00      3.02 o 
  -5   6   7        5.47        5.47      2.39 o 
  -4   6   7        5.18        2.42      2.14 o 
  -3   6   7      190.18      181.97      5.50 o 
  -2   6   7       24.64       14.72      2.33 o 
  -1   6   7       31.03       35.81      2.34 o 
   0   6   7      143.45      127.75      5.67 o 
   1   6   7      228.83      223.76      5.37 o 
   2   6   7       57.09       64.03      2.82 o 
   3   6   7      109.87      117.68      3.84 o 
   4   6   7       37.46       38.57      2.38 o 
   5   6   7        0.48        1.91      1.59 o 
   6   6   7       13.34        5.89      2.12 o 
   7   6   7       11.27       12.78      2.55 o 
   8   6   7        2.54        5.03      4.08 o 
   9   6   7        1.68        1.63      4.11 o 
  10   6   7        0.00        0.00      4.17 o 
  -8   7   7        3.64       12.99      6.40 o 
  -7   7   7        0.80        0.00      3.62 o 
  -6   7   7        1.33        4.04      3.47 o 
  -5   7   7        3.78        2.33      2.97 o 
  -4   7   7        0.15        0.00      1.92 o 
  -3   7   7       61.01       58.74      3.16 o 
  -2   7   7      196.30      174.09      6.60 o 
  -1   7   7       48.05       39.95      2.49 o 
   0   7   7       24.06       19.51      1.65 o 
   1   7   7      249.08      255.78      8.02 o 
   2   7   7       82.96       93.57      3.51 o 
   3   7   7       48.56       43.02      2.50 o 
   4   7   7        9.80       10.49      1.83 o 
   5   7   7       20.13       20.08      2.20 o 
   6   7   7        1.33        0.00      2.45 o 
   7   7   7        8.09        5.16      5.72 o 
   8   7   7        0.08        3.08      2.86 o 
   9   7   7        2.59        0.79      3.09 o 
  10   7   7        0.61        0.00      3.07 o 
  -7   8   7        6.54        6.80      4.31 o 
  -6   8   7        2.44        3.32      3.55 o 
  -5   8   7       12.03       12.44      3.52 o 
  -4   8   7       16.80       15.98      4.68 o 
  -3   8   7       26.59       19.22      2.84 o 
  -2   8   7       24.32       24.16      2.40 o 
  -1   8   7      129.05      130.23      4.19 o 
   0   8   7        0.50        0.00      1.23 o 
   1   8   7       20.01       18.02      2.01 o 
   2   8   7       58.16       62.14      3.00 o 
   3   8   7       11.87       15.86      3.09 o 
   4   8   7      109.11      101.26      5.14 o 
   5   8   7       18.16       19.40      3.14 o 
   6   8   7        2.86        6.00      2.84 o 
   7   8   7       15.56       14.20      3.35 o 
   8   8   7        0.31        0.15      2.90 o 
   9   8   7        2.15        2.41      3.20 o 
  10   8   7        0.28        0.82      3.55 o 
  -6   9   7        0.14        1.41      6.08 o 
  -5   9   7       14.78       14.28      3.59 o 
  -4   9   7       17.37       14.80      3.46 o 
  -3   9   7        2.49        6.87      3.68 o 
  -2   9   7       19.79       23.60      2.54 o 
  -1   9   7        4.22        0.83      0.93 o 
   0   9   7       58.84       64.68      2.76 o 
   1   9   7       24.47       26.97      3.51 o 
   2   9   7        0.04        0.00      2.68 o 
   3   9   7        0.03        0.00      2.09 o 
   4   9   7       35.53       34.91      3.71 o 
   5   9   7        2.38        1.84      2.72 o 
   6   9   7        4.18        4.51      3.06 o 
   7   9   7        4.27        5.90      3.36 o 
   8   9   7        0.45        0.00      3.70 o 
   9   9   7        1.27        0.00      3.43 o 
  -6  10   7        0.26        0.00      3.94 o 
  -5  10   7        3.45        4.54      3.62 o 
  -4  10   7        0.15        2.59      3.34 o 
  -3  10   7       13.59       15.17      3.35 o 
  -2  10   7       16.63       23.54      3.35 o 
  -1  10   7       17.29       16.09      2.38 o 
   0  10   7       30.94       26.52      3.17 o 
   1  10   7       17.38       20.69      2.99 o 
   2  10   7       20.68       30.25      3.38 o 
   3  10   7        0.15        0.00      2.44 o 
   4  10   7        7.59        4.23      2.86 o 
   5  10   7        6.29        6.30      3.47 o 
   6  10   7        5.14        8.09      3.93 o 
   7  10   7        0.75        0.00      3.20 o 
   8  10   7        0.18        3.86      3.93 o 
   9  10   7        0.61        0.00      3.63 o 
  -5  11   7        0.04        1.56      3.84 o 
  -4  11   7       14.66       13.50      3.86 o 
  -3  11   7        6.98        9.96      4.83 o 
  -2  11   7        0.64        3.65      4.34 o 
  -1  11   7        0.31        2.06      3.54 o 
   0  11   7        0.08        0.00      2.73 o 
   1  11   7        4.94        5.51      2.85 o 
   2  11   7        0.18        0.00      4.24 o 
   3  11   7        0.50        2.39      3.04 o 
   4  11   7        2.20        0.00      4.90 o 
   5  11   7        0.02        1.41      3.42 o 
   6  11   7        0.10        0.00      3.36 o 
   7  11   7        0.78        0.00      3.80 o 
   8  11   7        1.06        3.74      5.03 o 
  -3  12   7        7.26        8.54      5.34 o 
  -2  12   7        7.81        5.85      4.94 o 
  -1  12   7        0.01        2.26      3.94 o 
   0  12   7        1.09        3.06      4.20 o 
   1  12   7        1.78        1.59      3.03 o 
   2  12   7        2.80        5.69      3.41 o 
   3  12   7        2.47        0.00      4.05 o 
   4  12   7        0.86        0.00      3.30 o 
   5  12   7        0.01        0.05      3.32 o 
   6  12   7        0.16        0.00      3.78 o 
  -1  13   7        0.56        0.00      4.40 o 
   0  13   7        0.27        1.97      4.48 o 
   1  13   7        0.52        3.00      4.65 o 
   2  13   7        0.02        0.00      3.48 o 
   3  13   7        1.17        0.85      5.97 o 
   4  13   7        0.80        6.06      3.71 o 
   5  13   7        0.00        0.97      3.81 o 
  -1  -8   8        1.73        9.39      6.60 o 
   0  -8   8        1.36        9.49      4.26 o 
   1  -8   8       11.77       17.81      9.62 o 
  -4  -7   8        0.07        0.00      4.22 o 
  -3  -7   8        2.53        0.00      4.01 o 
  -2  -7   8        0.10        0.54      5.57 o 
  -1  -7   8        2.90        2.83      5.42 o 
   0  -7   8        8.42        8.26      5.64 o 
   1  -7   8        5.13        4.68      3.59 o 
   2  -7   8        0.80        0.19      3.35 o 
   3  -7   8        2.16        1.48      5.38 o 
   4  -7   8        1.69        0.00      5.85 o 
  -5  -6   8        4.56        5.40      4.14 o 
  -4  -6   8        0.83        2.21      3.88 o 
  -3  -6   8       23.80       34.96      4.75 o 
  -2  -6   8       20.94       25.08      7.97 o 
  -1  -6   8        0.45        0.00      3.30 o 
   0  -6   8        3.19       12.69      3.41 o 
   1  -6   8       40.69       44.77      4.35 o 
   2  -6   8       18.44       26.33      3.86 o 
   3  -6   8        3.00        2.00      6.48 o 
   4  -6   8        0.84        0.00      3.38 o 
   5  -6   8        4.19        0.54      5.57 o 
  -6  -5   8        0.98        3.12      6.04 o 
  -5  -5   8        9.42       10.70      4.04 o 
  -4  -5   8       21.05       15.27      4.06 o 
  -3  -5   8        0.34        0.00      3.15 o 
  -2  -5   8       29.09       43.20      4.11 o 
  -1  -5   8       23.47       26.53      3.68 o 
   0  -5   8       15.21       15.84      3.06 o 
   1  -5   8        1.63        0.31      2.65 o 
   2  -5   8       43.76       42.46      3.98 o 
   3  -5   8       54.06       55.68      4.42 o 
   4  -5   8       14.81       14.93      3.55 o 
   5  -5   8        6.30        4.80      4.88 o 
   6  -5   8       22.37       29.41      6.45 o 
  -7  -4   8        6.95        3.35      4.43 o 
  -6  -4   8        4.43        3.86      4.04 o 
  -5  -4   8        0.19        0.00      3.27 o 
  -4  -4   8       32.10       41.25      5.30 o 
  -3  -4   8       28.11       33.72      3.91 o 
  -2  -4   8       11.30        8.02      7.75 o 
  -1  -4   8        5.02        6.04      2.10 o 
   0  -4   8      145.08      133.90      5.63 o 
   1  -4   8      247.95      226.97      6.01 o 
   2  -4   8        1.74        0.15      1.62 o 
   3  -4   8       65.23       59.81      3.41 o 
   4  -4   8       85.00       93.99      7.11 o 
   5  -4   8       19.69       18.67      5.08 o 
   6  -4   8        0.16        0.09      4.34 o 
   7  -4   8       29.63       28.12      6.71 o 
  -7  -3   8        2.56        4.10      4.15 o 
  -6  -3   8       25.20       30.60      4.56 o 
  -5  -3   8       17.99       16.54      3.64 o 
  -4  -3   8        3.12        2.77      3.02 o 
  -3  -3   8      105.36      112.32      5.68 o 
  -2  -3   8      562.68      540.37     13.89 o 
  -1  -3   8      278.72      260.03     10.17 o 
   0  -3   8       14.13       12.88      1.72 o 
   1  -3   8      251.62      200.46      5.34 o 
   2  -3   8      270.24      250.94      6.22 o 
   3  -3   8       13.83       19.02      2.26 o 
   4  -3   8       11.80       10.11      3.85 o 
   5  -3   8       17.66       15.56      4.43 o 
   6  -3   8        9.54       10.02      4.94 o 
   7  -3   8        2.07        0.97      4.85 o 
   8  -3   8        3.53        9.51      6.02 o 
  -8  -2   8       14.64       15.85      4.51 o 
  -7  -2   8       15.96       19.96      6.35 o 
  -6  -2   8        4.32       10.50      5.54 o 
  -5  -2   8       31.98       28.07      4.91 o 
  -4  -2   8       27.84       25.04      3.48 o 
  -3  -2   8       32.52       30.93      3.99 o 
  -2  -2   8        9.27        5.43      1.93 o 
  -1  -2   8       12.69       13.07      1.84 o 
   0  -2   8       34.90       42.51      2.15 o 
   1  -2   8       29.59       36.11      2.36 o 
   2  -2   8       35.04       28.30      2.16 o 
   3  -2   8      140.52      137.95      5.13 o 
   4  -2   8       72.07       82.89      6.68 o 
   5  -2   8        5.69        3.08      3.51 o 
   6  -2   8       29.31       32.18      5.37 o 
   7  -2   8        6.62        6.48      4.65 o 
   8  -2   8        4.50        0.43      4.80 o 
  -8  -1   8        1.32        0.32      3.71 o 
  -7  -1   8       33.90       32.06      4.46 o 
  -6  -1   8       13.77       24.54      3.69 o 
  -5  -1   8        0.03        0.00      1.35 o 
  -4  -1   8        6.63        1.81      1.85 o 
  -3  -1   8        8.00        6.51      1.86 o 
  -2  -1   8      440.59      474.55     10.07 o 
  -1  -1   8      582.52      596.47     11.83 o 
   0  -1   8       22.64       15.96      1.92 o 
   1  -1   8      741.53      682.79     12.87 o 
   2  -1   8      272.11      283.23      6.37 o 
   3  -1   8        1.23        0.00      2.41 o 
   4  -1   8       17.43       21.64      3.83 o 
   5  -1   8       25.41       33.15      4.63 o 
   6  -1   8        7.80       10.96      4.45 o 
   7  -1   8        1.36        0.00      4.20 o 
   8  -1   8        0.16        3.88      5.20 o 
   9  -1   8        3.10        0.00      5.48 o 
  -8   0   8        2.20        3.20      3.67 o 
  -7   0   8        0.53        1.33      3.64 o 
  -6   0   8       17.40       12.13      2.97 o 
  -5   0   8       38.13       35.94      3.02 o 
  -4   0   8      105.37       95.57      4.07 o 
  -3   0   8        1.79        0.25      1.72 o 
  -2   0   8      255.35      228.89      9.28 o 
  -1   0   8      573.53      542.83     14.18 o 
   0   0   8      186.57      182.87      6.69 o 
   1   0   8        1.32        1.61      1.35 o 
   2   0   8      684.89      680.70     18.62 o 
   3   0   8      299.16      294.97      8.40 o 
   4   0   8       69.10       67.44      5.40 o 
   5   0   8        8.90        9.08      3.65 o 
   6   0   8       41.02       38.72      5.37 o 
   7   0   8        8.11        8.68      4.20 o 
   8   0   8        7.84       11.76      5.14 o 
   9   0   8        1.85        3.06      4.91 o 
  -8   1   8        3.06        5.59      2.90 o 
  -7   1   8       15.27       18.67      3.12 o 
  -6   1   8        5.38        4.29      2.42 o 
  -5   1   8       28.89       24.30      2.78 o 
  -4   1   8      146.77      151.54      6.56 o 
  -3   1   8      283.56      267.86      7.76 o 
  -2   1   8       18.48       27.34      2.26 o 
  -1   1   8      154.76      157.38      4.53 o 
   0   1   8     1748.75     1626.92     64.26 o 
   1   1   8      660.14      670.16     12.54 o 
   2   1   8        0.78        1.63      1.74 o 
   4   1   8      109.17      101.56      4.52 o 
   5   1   8        1.17        0.00      2.66 o 
   6   1   8       29.96       37.66      4.85 o 
   7   1   8        3.75        3.85      3.83 o 
   8   1   8        5.61        6.14      4.28 o 
   9   1   8        6.53        9.28      4.85 o 
  10   1   8        0.93        3.00      5.71 o 
  -8   2   8        1.67        0.00      4.65 o 
  -7   2   8       25.24       23.90      3.28 o 
  -6   2   8       11.56       16.63      2.78 o 
  -5   2   8        8.78       18.12      3.36 o 
  -4   2   8        0.96        0.00      1.80 o 
  -3   2   8      131.97      104.29      4.53 o 
  -2   2   8      547.15      542.22     10.96 o 
  -1   2   8       75.52       71.62      7.69 o 
   0   2   8      121.26      102.39      3.43 o 
   1   2   8      366.99      330.20     22.19 o 
   2   2   8      119.03      113.89      4.54 o 
   3   2   8       40.01       39.67      2.79 o 
   4   2   8       27.13       30.01      3.83 o 
   5   2   8       19.42       23.24      3.31 o 
   6   2   8       19.52       17.82      4.05 o 
   7   2   8        0.74        0.00      3.31 o 
   8   2   8        7.86        9.94      4.28 o 
   9   2   8        7.57        5.34      4.48 o 
  10   2   8        3.48        0.00      5.34 o 
  -8   3   8        1.07        3.03      4.00 o 
  -7   3   8        2.40        2.28      2.77 o 
  -6   3   8       33.48       27.47      3.04 o 
  -5   3   8       25.14       29.93      2.80 o 
  -4   3   8       48.39       55.02      3.13 o 
  -3   3   8       30.63       26.74      2.37 o 
  -2   3   8       38.52       44.56      2.59 o 
  -1   3   8      450.10      484.28      9.85 o 
   0   3   8      224.65      189.88      7.12 o 
   1   3   8       22.03       25.27      2.42 o 
   2   3   8      214.87      237.89      7.16 o 
   3   3   8      117.59      105.79      4.43 o 
   4   3   8       17.72       20.59      3.17 o 
   5   3   8        6.98        3.75      2.00 o 
   6   3   8        6.39        4.65      2.25 o 
   7   3   8        0.41        4.17      3.43 o 
   8   3   8        1.03        0.00      3.45 o 
   9   3   8        3.23       11.02      4.51 o 
  10   3   8        9.94       10.51      5.54 o 
  -8   4   8        1.75        0.66      4.22 o 
  -7   4   8        9.05       10.46      5.08 o 
  -6   4   8        2.64        4.38      2.55 o 
  -5   4   8        0.11        0.00      2.04 o 
  -4   4   8       93.21      101.09      4.16 o 
  -3   4   8      468.45      432.71     15.59 o 
  -2   4   8       93.98       80.27      3.66 o 
  -1   4   8       55.46       62.98      2.89 o 
   0   4   8      452.64      451.80      7.61 o 
   1   4   8      577.07      498.81     35.66 o 
   2   4   8      120.45      104.00      4.47 o 
   3   4   8        4.86        3.87      1.76 o 
   4   4   8        4.20        3.76      2.61 o 
   5   4   8        0.53        0.77      1.88 o 
   6   4   8       18.79       13.18      2.77 o 
   7   4   8        0.01        0.17      1.24 o 
   8   4   8        1.12        1.63      3.57 o 
   9   4   8        0.17        0.00      3.97 o 
  10   4   8        0.59        0.00      4.45 o 
  -8   5   8        5.20        8.56      4.41 o 
  -7   5   8        5.42        2.10      3.85 o 
  -6   5   8       19.00       27.25      3.14 o 
  -5   5   8      148.95      159.16      7.28 o 
  -4   5   8        4.60       11.96      2.28 o 
  -3   5   8       60.81       50.40      2.94 o 
  -2   5   8      117.06      127.62      4.26 o 
  -1   5   8      359.00      341.76      9.28 o 
   0   5   8       71.78       56.06      2.52 o 
   1   5   8       28.73       32.70      2.62 o 
   2   5   8      582.30      571.57     14.05 o 
   3   5   8      101.63       93.57      7.24 o 
   4   5   8       11.97       15.08      2.47 o 
   5   5   8       16.79       12.67      4.01 o 
   6   5   8       24.59       20.92      2.58 o 
   7   5   8       29.89       27.69      4.08 o 
   8   5   8        3.32        0.96      2.67 o 
   9   5   8        1.37        0.00      3.80 o 
  10   5   8        1.61        5.77      4.57 o 
  -8   6   8        8.70       15.99      6.57 o 
  -7   6   8        7.38        5.39      4.11 o 
  -6   6   8        0.23        0.96      3.24 o 
  -5   6   8       32.89       29.19      3.04 o 
  -4   6   8      562.28      568.99     12.03 o 
  -3   6   8      297.84      258.20      6.70 o 
  -2   6   8        1.20        0.00      1.67 o 
  -1   6   8      245.97      257.35      9.90 o 
   0   6   8      570.71      561.51     10.93 o 
   1   6   8       97.86       90.27      6.98 o 
   2   6   8        1.23        3.26      1.54 o 
   3   6   8       66.31       72.50      3.20 o 
   4   6   8        2.80        4.28      1.62 o 
   5   6   8        0.05        0.41      2.02 o 
   6   6   8        0.24        0.00      2.03 o 
   7   6   8        2.07        3.69      2.37 o 
   8   6   8        0.43        5.31      2.61 o 
   9   6   8        4.42        4.48      4.63 o 
  -7   7   8       13.02       17.98      4.47 o 
  -6   7   8        9.92       15.44      3.99 o 
  -5   7   8       13.83        5.34      4.60 o 
  -4   7   8      125.44      107.45      4.53 o 
  -3   7   8      280.86      269.70      6.99 o 
  -2   7   8        2.76        5.19      1.96 o 
  -1   7   8       45.26       42.14      2.59 o 
   0   7   8       72.45       80.49      3.23 o 
   1   7   8       65.09       61.95      4.60 o 
   2   7   8       42.49       47.82      2.65 o 
   3   7   8       24.11       30.42      2.37 o 
   4   7   8        0.29        0.00      1.66 o 
   5   7   8        0.72        2.53      1.85 o 
   6   7   8        1.11        3.28      1.91 o 
   7   7   8        8.96       11.42      3.20 o 
   8   7   8        9.26        5.16      3.19 o 
   9   7   8        0.75        1.03      3.24 o 
  10   7   8        0.09        9.02      5.57 o 
  -7   8   8        0.60        0.00      4.19 o 
  -6   8   8        7.45       14.26      4.15 o 
  -5   8   8        0.94        0.00      3.21 o 
  -4   8   8       14.05        7.59      3.31 o 
  -3   8   8       38.34       33.06      2.89 o 
  -2   8   8        5.07        3.36      2.30 o 
  -1   8   8       29.43       24.29      3.06 o 
   0   8   8       64.63       53.15      7.39 o 
   1   8   8       12.67       11.89      1.97 o 
   2   8   8        2.26        4.50      1.91 o 
   3   8   8       10.75       12.60      2.19 o 
   4   8   8       14.90       19.87      2.37 o 
   5   8   8        3.74        4.96      2.70 o 
   6   8   8        1.85        5.28      3.64 o 
   7   8   8        1.68        5.55      3.31 o 
   8   8   8        0.67        1.46      3.21 o 
   9   8   8        0.39        0.00      3.50 o 
  -6   9   8        1.89        2.25      3.99 o 
  -5   9   8        0.03        0.66      3.13 o 
  -4   9   8        5.08        9.84      3.63 o 
  -3   9   8       36.91       41.52      4.50 o 
  -2   9   8        2.03        0.00      1.63 o 
  -1   9   8       63.25       62.76      4.22 o 
   0   9   8       43.12       33.49      5.77 o 
   1   9   8       32.96       33.48      3.38 o 
   2   9   8        4.49        7.23      2.07 o 
   3   9   8        0.06        1.37      2.53 o 
   4   9   8       14.34       16.12      4.70 o 
   5   9   8        5.28        8.38      3.12 o 
   6   9   8        0.58        0.93      3.64 o 
   7   9   8        0.37        0.00      3.05 o 
   8   9   8        0.65        0.00      3.10 o 
   9   9   8        0.19        1.41      3.61 o 
  -5  10   8        1.11        5.46      3.73 o 
  -4  10   8        1.37        0.00      3.25 o 
  -3  10   8        3.35        2.68      3.06 o 
  -2  10   8        0.80        4.40      4.14 o 
  -1  10   8       34.23       30.98      3.74 o 
   0  10   8       45.29       50.27      4.87 o 
   1  10   8        9.80       12.89      2.93 o 
   2  10   8        1.72        5.52      2.82 o 
   3  10   8        1.55        2.91      3.16 o 
   4  10   8        1.34        3.38      5.64 o 
   5  10   8        1.43        4.36      3.40 o 
   6  10   8        3.28        0.00      3.30 o 
   7  10   8        2.54        1.97      3.70 o 
   8  10   8        0.07        0.00      3.74 o 
  -4  11   8        0.06        2.46      5.60 o 
  -3  11   8        1.73        8.21      6.60 o 
   0  11   8       38.99       38.40      7.81 o 
   1  11   8        4.38        7.47      3.18 o 
   2  11   8        4.32        2.39      3.77 o 
   3  11   8        6.31        4.87      3.17 o 
   4  11   8        1.64        4.99      3.30 o 
   5  11   8        0.00        0.44      3.59 o 
   6  11   8        1.01        2.64      3.75 o 
   7  11   8        2.45        6.37      3.86 o 
   0  12   8        3.12        2.48      4.17 o 
   1  12   8        4.49        6.58      3.48 o 
   2  12   8        4.06        3.49      3.43 o 
   3  12   8        5.45        0.00      3.29 o 
   4  12   8        2.20        1.21      3.49 o 
   5  12   8        0.18        0.00      4.21 o 
   6  12   8        0.15        0.00      3.67 o 
   0  13   8        0.47        0.00      4.54 o 
   1  13   8        1.22        0.71      4.20 o 
   2  13   8        0.42        0.00      3.27 o 
   3  13   8        0.06        0.00      5.00 o 
   4  13   8        0.07        0.00      5.01 o 
   5  13   8        0.01        2.63      7.31 o 
  -1  -7   9        5.49        7.79      6.37 o 
   0  -7   9       14.89       18.82      6.28 o 
   1  -7   9        2.30        0.00      3.80 o 
  -4  -6   9        6.99       11.13      4.60 o 
  -3  -6   9        9.27       13.96      5.67 o 
  -2  -6   9        5.46        0.00      4.88 o 
  -1  -6   9        0.55        0.00      5.31 o 
   0  -6   9        2.26        2.40      4.60 o 
   1  -6   9       31.35       39.94      7.18 o 
   2  -6   9       12.82       13.65      3.94 o 
   3  -6   9        0.33        3.28      5.51 o 
   4  -6   9        4.40        2.77      5.25 o 
  -5  -5   9        1.52        3.24      5.67 o 
  -4  -5   9        1.79        0.00      3.95 o 
  -3  -5   9        0.31        0.00      3.20 o 
  -2  -5   9       31.51       41.14      6.24 o 
  -1  -5   9       43.07       53.85      6.97 o 
   0  -5   9       14.63       16.63      4.91 o 
   1  -5   9        0.30        2.41      3.13 o 
   2  -5   9       60.79       56.74      4.67 o 
   3  -5   9       55.72       49.02      6.74 o 
   5  -5   9        0.87        0.00      4.63 o 
  -6  -4   9        0.01        0.00      4.43 o 
  -5  -4   9        6.53       12.27      7.44 o 
  -4  -4   9       35.86       37.60      4.57 o 
  -3  -4   9        8.07        3.90      3.42 o 
  -2  -4   9        0.13        1.27      2.94 o 
  -1  -4   9       12.97       15.37      5.00 o 
   0  -4   9       67.21       74.99      4.66 o 
   1  -4   9       94.09      102.25      5.47 o 
   2  -4   9       26.02       21.12      2.65 o 
   3  -4   9       41.73       35.35      4.94 o 
   4  -4   9       30.86       41.94      5.74 o 
   5  -4   9        5.00        3.83      4.74 o 
   6  -4   9        8.64        6.48      5.54 o 
  -7  -3   9        3.35        2.66      6.51 o 
  -6  -3   9        2.43        3.93      3.84 o 
  -5  -3   9        2.32        1.64      3.50 o 
  -4  -3   9        7.55        8.69      4.28 o 
  -3  -3   9       65.57       59.63      4.61 o 
  -2  -3   9      164.69      158.94      6.75 o 
  -1  -3   9       56.86       56.56      4.13 o 
   0  -3   9       20.85       17.21      3.38 o 
   1  -3   9       64.50       69.06      3.40 o 
   2  -3   9      209.48      199.81      9.82 o 
   3  -3   9       99.04       92.60      6.94 o 
   4  -3   9       11.75       15.33      4.54 o 
   5  -3   9       48.39       61.99      6.77 o 
   6  -3   9       18.10       24.24      6.00 o 
   7  -3   9        5.15        6.91      5.40 o 
  -7  -2   9        4.35        8.47      4.18 o 
  -6  -2   9       15.30       16.18      3.92 o 
  -5  -2   9       32.25       31.14      3.97 o 
  -4  -2   9       49.70       55.54      4.51 o 
  -3  -2   9       12.49       12.65      3.04 o 
  -2  -2   9       13.67       15.22      2.54 o 
  -1  -2   9       53.23       46.47      3.61 o 
   0  -2   9      260.42      256.41      6.56 o 
   1  -2   9       59.63       70.39      3.90 o 
   2  -2   9       40.75       38.49      4.57 o 
   3  -2   9      397.43      364.13     14.25 o 
   4  -2   9       66.51       63.44      5.80 o 
   5  -2   9        0.21        0.00      4.03 o 
   6  -2   9       10.51       14.02      4.88 o 
   7  -2   9        3.69        5.77      5.31 o 
   8  -2   9        1.60        0.00      5.05 o 
  -7  -1   9        0.13        0.00      6.57 o 
  -6  -1   9        1.83        0.00      3.64 o 
  -5  -1   9        0.01        0.00      4.65 o 
  -4  -1   9       35.28       36.95      3.85 o 
  -3  -1   9       90.30       80.96      3.96 o 
  -2  -1   9       93.71       97.27      4.33 o 
  -1  -1   9        2.40        4.54      1.93 o 
   0  -1   9     1330.68     1249.89     22.57 o 
   1  -1   9     1050.50     1059.69     19.34 o 
   2  -1   9       98.90       98.32      6.64 o 
   3  -1   9       21.64       16.42      3.77 o 
   4  -1   9      303.30      294.35     12.59 o 
   5  -1   9       63.63       61.07      6.02 o 
   6  -1   9       10.53        7.97      4.28 o 
   7  -1   9        1.24        3.77      4.60 o 
   8  -1   9        0.19        1.31      5.57 o 
  -8   0   9        1.38        0.82      3.78 o 
  -7   0   9        0.77        0.00      3.56 o 
  -6   0   9       18.78       14.71      3.04 o 
  -5   0   9      146.53      130.44      7.88 o 
  -4   0   9       53.59       59.62      4.64 o 
  -3   0   9      123.37       99.63      4.27 o 
  -2   0   9      198.42      190.39      5.68 o 
  -1   0   9      212.71      190.03      8.10 o 
   0   0   9      126.95      116.94      4.04 o 
   1   0   9      128.16      123.39      5.06 o 
   2   0   9      167.25      141.98      8.12 o 
   3   0   9       36.43       35.14      3.03 o 
   4   0   9       14.37       17.13      3.85 o 
   5   0   9       45.54       44.68      5.05 o 
   6   0   9        1.62        5.91      4.00 o 
   7   0   9        0.11        0.23      4.03 o 
   8   0   9        2.01        2.06      4.65 o 
   9   0   9        1.76        2.88      5.25 o 
  -8   1   9        2.76        1.58      3.27 o 
  -7   1   9        5.28        9.00      3.08 o 
  -6   1   9        8.63        5.36      2.70 o 
  -5   1   9       97.33       88.52      5.04 o 
  -4   1   9      174.42      165.84      5.60 o 
  -3   1   9       39.15       37.43      7.38 o 
  -2   1   9        3.60        2.75      1.94 o 
  -1   1   9        6.01        5.83      1.77 o 
   0   1   9     1071.03     1131.01     32.14 o 
   1   1   9      359.29      386.26     12.61 o 
   2   1   9        2.65        0.00      1.81 o 
   3   1   9       40.85       39.32      4.00 o 
   4   1   9      117.72      106.99     15.63 o 
   5   1   9       36.66       32.38      4.40 o 
   6   1   9       31.06       25.07      4.60 o 
   7   1   9        8.97        5.00      4.03 o 
   8   1   9        0.05        2.43      4.20 o 
   9   1   9       11.29        9.79      5.45 o 
  -8   2   9        0.46        0.00      3.63 o 
  -7   2   9        0.16        0.00      2.75 o 
  -6   2   9       11.41       14.45      2.99 o 
  -5   2   9       16.27       20.78      3.10 o 
  -4   2   9       10.24        4.45      2.33 o 
  -3   2   9      213.46      193.26      6.43 o 
  -2   2   9      216.67      223.55      9.29 o 
  -1   2   9       72.21       63.45      3.04 o 
   0   2   9       10.64       18.46      4.65 o 
   1   2   9      999.56      937.15     21.47 o 
   2   2   9      371.76      342.31      9.49 o 
   3   2   9      112.04      106.89      4.76 o 
   4   2   9       71.31       61.36      4.94 o 
   5   2   9       85.59       92.96      4.94 o 
   6   2   9       25.33       22.87      4.37 o 
   7   2   9       17.80       25.33      4.80 o 
   8   2   9        1.64        6.00      4.17 o 
   9   2   9        0.69        0.83      4.57 o 
  -8   3   9        0.53        0.00      3.02 o 
  -7   3   9        3.34        8.24      3.11 o 
  -6   3   9        8.59        6.78      3.36 o 
  -5   3   9       78.01       82.41      4.17 o 
  -4   3   9       19.43       24.86      2.75 o 
  -3   3   9        0.49        0.00      1.89 o 
  -2   3   9      287.60      303.65      7.41 o 
  -1   3   9      567.84      562.68     23.04 o 
   0   3   9      118.72      108.31      4.84 o 
   1   3   9       48.00       56.98      3.46 o 
   2   3   9      368.13      406.56     10.87 o 
   3   3   9      122.22      117.24      4.96 o 
   4   3   9       57.58       50.39      4.78 o 
   5   3   9       10.72       11.88      2.56 o 
   6   3   9        4.66        4.43      2.40 o 
   7   3   9        3.04        2.83      3.83 o 
   8   3   9        4.75        5.40      4.51 o 
   9   3   9        3.99        3.60      4.34 o 
  10   3   9        0.02       10.02      5.88 o 
  -8   4   9        0.71        1.58      4.37 o 
  -7   4   9        0.88        0.00      2.85 o 
  -6   4   9        3.93       10.65      2.98 o 
  -5   4   9       26.87       26.48      3.10 o 
  -4   4   9       45.84       48.05      4.78 o 
  -3   4   9      159.58      156.89      6.49 o 
  -2   4   9       23.27       19.74      3.48 o 
  -1   4   9       72.97       89.35      4.84 o 
   0   4   9      235.19      269.79      8.26 o 
   1   4   9      181.15      179.83      8.21 o 
   2   4   9       40.19       34.08      6.25 o 
   3   4   9        9.03        9.05      2.24 o 
   4   4   9      111.48      112.82      5.18 o 
   5   4   9        9.08        9.21      2.34 o 
   6   4   9        0.02        1.48      2.28 o 
   7   4   9        0.02        0.88      1.38 o 
   8   4   9        4.71        4.00      4.05 o 
   9   4   9        2.80        9.19      4.88 o 
  10   4   9        0.00        0.00      5.14 o 
  -7   5   9        0.90        4.84      4.95 o 
  -6   5   9       25.51       30.79      3.53 o 
  -5   5   9       14.17       17.20      2.98 o 
  -4   5   9       23.08       23.15      2.78 o 
  -3   5   9        2.35        1.70      1.52 o 
  -2   5   9      216.43      207.24      5.83 o 
  -1   5   9      161.68      129.93      5.49 o 
   0   5   9       51.42       62.28      4.59 o 
   1   5   9      159.46      175.92      4.86 o 
   2   5   9       58.76       59.14      3.77 o 
   3   5   9        0.58        1.35      1.88 o 
   4   5   9        5.23        5.35      5.75 o 
   5   5   9        5.78        7.37      2.31 o 
   6   5   9        2.07        2.16      2.32 o 
   7   5   9        1.99        0.00      2.42 o 
   8   5   9        0.05        0.00      3.51 o 
   9   5   9        0.06        6.40      3.91 o 
  10   5   9        0.39        0.00      4.57 o 
  -7   6   9        5.67        3.37      4.19 o 
  -6   6   9        1.90        2.95      3.74 o 
  -5   6   9       68.77       68.91      4.11 o 
  -4   6   9       10.49        7.41      2.58 o 
  -3   6   9       12.02        9.02      4.54 o 
  -2   6   9       76.47       85.50      3.76 o 
  -1   6   9      289.54      288.37      9.03 o 
   0   6   9       10.82        8.71      2.26 o 
   1   6   9       15.81       17.35      2.13 o 
   2   6   9        1.57        0.00      1.57 o 
   3   6   9       53.82       48.63      4.93 o 
   4   6   9       53.13       51.93      8.78 o 
   5   6   9       21.30       23.54      7.94 o 
   6   6   9       10.42       11.91      2.60 o 
   7   6   9        0.16        1.19      4.35 o 
   8   6   9        6.17        4.83      2.89 o 
   9   6   9        0.27        0.94      3.91 o 
  -7   7   9        2.71        9.96      5.75 o 
  -6   7   9       23.89       43.49      4.91 o 
  -5   7   9        6.61        9.22      3.67 o 
  -4   7   9       30.18       31.27      3.10 o 
  -3   7   9       21.53       31.79      3.73 o 
  -2   7   9        6.20        9.09      2.89 o 
  -1   7   9       14.09        8.26      2.61 o 
   0   7   9        2.62        1.12      1.61 o 
   1   7   9       34.78       23.35      5.01 o 
   2   7   9       76.50       81.67      3.60 o 
   3   7   9       13.57       12.32      2.15 o 
   4   7   9       91.40       92.68      3.99 o 
   5   7   9       34.80       33.82      2.72 o 
   6   7   9        4.26        4.02      2.17 o 
   7   7   9        0.80        0.00      2.24 o 
   8   7   9       11.96        9.76      3.85 o 
   9   7   9        2.89        0.00      3.52 o 
  -6   8   9        5.98        2.80      4.98 o 
  -5   8   9       32.91       35.42      4.59 o 
  -4   8   9        0.37        1.82      2.47 o 
  -3   8   9       27.93       24.34      3.78 o 
  -2   8   9      160.23      167.67      6.95 o 
  -1   8   9      149.17      132.75      6.03 o 
   0   8   9       45.50       41.37      5.60 o 
   1   8   9        0.56        0.00      1.60 o 
   2   8   9       75.63       92.50      5.36 o 
   3   8   9      151.86      155.58      5.06 o 
   4   8   9        5.23       10.77      2.38 o 
   5   8   9       12.23        8.56      2.30 o 
   6   8   9        0.42        1.08      2.88 o 
   7   8   9        0.41        0.00      3.00 o 
   8   8   9        0.55        5.09      3.60 o 
   9   8   9        0.63        0.00      4.17 o 
  -6   9   9        0.02        0.00      3.76 o 
  -5   9   9        1.85        1.40      3.52 o 
  -4   9   9        4.65        4.55      3.38 o 
  -3   9   9        6.85        6.19      3.23 o 
  -2   9   9       24.88       25.27      3.67 o 
  -1   9   9       20.04       24.69      4.67 o 
   0   9   9        7.46        8.11      2.46 o 
   1   9   9        1.34        2.56      2.00 o 
   2   9   9        2.28        0.16      1.98 o 
   3   9   9       35.34       42.95      3.09 o 
   4   9   9       50.19       51.91      4.34 o 
   5   9   9        0.41        3.02      4.97 o 
   6   9   9        0.56        2.10      3.22 o 
   7   9   9        1.11        2.71      3.59 o 
   8   9   9        0.07        0.00      3.24 o 
   9   9   9        0.07        0.00      5.40 o 
  -5  10   9        1.79        0.00      3.72 o 
  -4  10   9        0.32        0.00      4.03 o 
  -3  10   9        0.93        0.00      3.80 o 
  -2  10   9        9.81       10.40      3.39 o 
  -1  10   9        9.60        9.02      3.24 o 
   0  10   9        1.14        0.00      1.27 o 
   1  10   9        3.81        7.19      2.70 o 
   2  10   9        4.92       10.64      3.20 o 
   3  10   9        1.61        4.94      3.18 o 
   4  10   9        2.48        0.08      3.27 o 
   5  10   9        0.43        2.72      3.54 o 
   6  10   9        1.49        0.00      3.53 o 
   7  10   9        0.01        2.02      3.67 o 
   8  10   9        0.30        2.16      3.94 o 
  -4  11   9        0.22        0.00      4.97 o 
  -3  11   9        0.62        3.88      4.94 o 
  -2  11   9        0.03        0.00      4.37 o 
  -1  11   9        1.66        8.54      5.45 o 
   0  11   9        2.82        0.00      4.88 o 
   1  11   9       12.55       19.60      7.34 o 
   2  11   9        1.21        3.20      3.12 o 
   3  11   9        0.76        0.00      3.00 o 
   4  11   9        0.56        0.81      4.44 o 
   5  11   9        0.02        0.00      4.17 o 
   6  11   9        0.00        2.26      7.40 o 
   7  11   9        0.61        0.00      7.27 o 
   0  12   9        0.10        2.34      5.45 o 
   1  12   9        9.38        4.60      3.40 o 
   2  12   9        3.79        5.17      3.49 o 
   3  12   9        0.59        0.00      7.77 o 
   4  12   9        0.51        0.00      3.64 o 
   5  12   9        0.11        0.29      5.55 o 
   6  12   9        0.01        0.00      4.19 o 
   1  13   9        0.81        3.07      3.73 o 
   2  13   9        5.93        6.87      3.97 o 
   3  13   9        0.00        2.89      4.01 o 
   4  13   9        0.51        0.00      3.87 o 
  -1  -6  10        2.93        5.88      6.34 o 
   0  -6  10       16.37       20.61      6.71 o 
   1  -6  10       31.77       29.21      6.40 o 
  -3  -5  10        3.63        4.04      4.16 o 
  -2  -5  10        5.54        8.66      3.92 o 
  -1  -5  10       46.56       44.31      7.05 o 
   0  -5  10       14.24       17.45      5.88 o 
   1  -5  10        6.00        0.00      4.57 o 
   2  -5  10       35.53       37.69      6.42 o 
  -5  -4  10        0.07        0.92      4.32 o 
  -4  -4  10        3.04        6.52      3.80 o 
  -3  -4  10        8.46       10.29      3.86 o 
  -2  -4  10        2.51        0.00      3.23 o 
  -1  -4  10       20.73       23.27      3.97 o 
   0  -4  10       78.34       96.14      8.11 o 
   1  -4  10       22.38       20.50      5.37 o 
   3  -4  10       30.56       32.06      5.37 o 
   4  -4  10       15.26       18.67      5.17 o 
   5  -4  10        0.17        3.63      4.71 o 
  -5  -3  10        5.63        6.75      3.99 o 
  -4  -3  10        0.12        0.00      3.31 o 
  -3  -3  10        3.37        4.16      4.64 o 
  -2  -3  10       51.39       52.71      4.71 o 
  -1  -3  10        4.91        2.41      3.04 o 
   0  -3  10       47.32       53.20      4.21 o 
   1  -3  10       82.01       69.24      6.17 o 
   2  -3  10       50.77       62.39      6.00 o 
   3  -3  10       12.70       20.19      4.65 o 
   4  -3  10       21.29       19.22      5.00 o 
   5  -3  10       21.84       17.45      5.45 o 
   6  -3  10        5.90        5.85      5.03 o 
  -6  -2  10        0.23        0.00      3.93 o 
  -5  -2  10       14.79       15.54      3.93 o 
  -4  -2  10       33.02       39.47      4.59 o 
  -3  -2  10       11.24        7.61      5.03 o 
  -2  -2  10       68.51       66.12      4.72 o 
  -1  -2  10      141.48      124.41      5.25 o 
   0  -2  10       75.06       75.96      4.54 o 
   1  -2  10        5.83        6.13      2.12 o 
   2  -2  10       63.37       59.28      5.60 o 
   3  -2  10      138.92      133.28      8.34 o 
   4  -2  10       24.51       30.29      5.14 o 
   5  -2  10        8.40        4.28      4.31 o 
   6  -2  10        6.25        8.88      5.40 o 
   7  -2  10        2.84        5.80      5.85 o 
  -7  -1  10        0.83        0.00      6.00 o 
  -6  -1  10        8.59       16.35      7.42 o 
  -5  -1  10        3.04        2.97      4.27 o 
  -4  -1  10       64.09       67.67      5.10 o 
  -3  -1  10      120.34      111.07      4.98 o 
  -2  -1  10        5.61        5.16      2.43 o 
  -1  -1  10      237.00      218.91      6.25 o 
   0  -1  10      317.56      325.99      9.77 o 
   1  -1  10       36.97       49.30      3.81 o 
   2  -1  10        1.40        0.29      2.09 o 
   3  -1  10       19.73       22.47      4.45 o 
   4  -1  10       63.07       66.21      6.11 o 
   5  -1  10       13.98       20.22      4.80 o 
   6  -1  10        5.00        0.00      4.14 o 
   7  -1  10        0.96        0.00      4.94 o 
   8  -1  10        4.35        0.00      5.37 o 
  -7   0  10        0.10        0.00      3.83 o 
  -6   0  10        7.28        9.15      3.84 o 
  -5   0  10        4.89        6.57      2.92 o 
  -4   0  10       21.05       19.57      2.96 o 
  -3   0  10       70.99       59.63      4.43 o 
  -2   0  10      186.95      167.33      5.54 o 
  -1   0  10        8.80        3.59      2.04 o 
   0   0  10        1.58        0.00      2.43 o 
   1   0  10       10.71       12.83      2.80 o 
   2   0  10       80.42       72.05      6.31 o 
   3   0  10      167.79      156.60      6.15 o 
   4   0  10       17.84       13.71      3.88 o 
   5   0  10       45.40       46.94      5.80 o 
   6   0  10       41.42       42.11      5.97 o 
   7   0  10       13.44       15.30      5.65 o 
   8   0  10        4.56        7.42      5.14 o 
  -7   1  10        8.36       11.63      4.06 o 
  -6   1  10        1.93        0.00      2.70 o 
  -5   1  10        7.61        3.02      2.74 o 
  -4   1  10        5.92        7.76      3.16 o 
  -3   1  10        9.99        8.39      2.65 o 
  -2   1  10        1.79        0.00      1.87 o 
  -1   1  10       98.82       88.61      4.93 o 
   0   1  10       95.42      103.73      6.21 o 
   1   1  10       75.73       82.21      5.78 o 
   2   1  10      143.17      152.20      6.03 o 
   3   1  10      426.08      385.80     45.43 o 
   4   1  10      133.13      119.49      8.52 o 
   5   1  10        1.03        1.63      3.37 o 
   6   1  10       28.52       36.46      5.25 o 
   7   1  10       41.89       39.37      5.85 o 
   8   1  10        3.26        8.97      5.20 o 
  -7   2  10       20.30       25.47      3.72 o 
  -6   2  10       36.16       35.53      3.72 o 
  -5   2  10       21.46       28.66      3.34 o 
  -4   2  10       37.35       27.47      3.92 o 
  -3   2  10      215.27      181.00      5.80 o 
  -2   2  10      228.35      222.91      6.34 o 
  -1   2  10        0.44        0.14      2.52 o 
   0   2  10       20.08       23.02      3.01 o 
   1   2  10      152.84      145.70      5.80 o 
   2   2  10      234.82      233.93     11.98 o 
   3   2  10        6.00        4.97      2.24 o 
   4   2  10       31.54       23.70      5.18 o 
   5   2  10       16.12       19.73      3.97 o 
   6   2  10        0.41        0.66      3.88 o 
   7   2  10       10.37       14.90      4.91 o 
   8   2  10       14.47        9.39      4.74 o 
   9   2  10        1.65        6.88      5.34 o 
  -7   3  10        0.00        1.82      3.24 o 
  -6   3  10       12.87       10.39      5.55 o 
  -5   3  10       84.71       82.39      4.59 o 
  -4   3  10        3.71        7.25      2.49 o 
  -3   3  10       40.06       37.38      3.06 o 
  -2   3  10      125.13      128.28      7.11 o 
  -1   3  10      161.31      158.10      6.50 o 
   0   3  10      120.09      110.92      5.77 o 
   1   3  10       86.14       69.55      7.35 o 
   2   3  10      331.27      337.28     17.97 o 
   3   3  10      251.67      255.21      8.12 o 
   4   3  10       23.66       23.59      2.95 o 
   5   3  10        9.70        7.50      2.59 o 
   6   3  10        7.44        7.25      3.88 o 
   7   3  10        2.56        3.14      3.77 o 
   8   3  10        0.00        0.00      3.80 o 
   9   3  10        0.93        5.42      5.37 o 
  -7   4  10       15.48       24.39      5.18 o 
  -6   4  10        0.88        1.95      2.95 o 
  -5   4  10        1.23        0.00      3.69 o 
  -4   4  10       58.66       59.97      3.88 o 
  -3   4  10       54.33       56.07      3.93 o 
  -2   4  10        0.21        1.53      2.44 o 
  -1   4  10       22.18       30.96      4.85 o 
   0   4  10       67.58       72.54      9.22 o 
   1   4  10      119.30      119.34      6.11 o 
   2   4  10       15.23       12.44      2.59 o 
   3   4  10      178.67      190.67      6.88 o 
   4   4  10       88.33       89.40      4.86 o 
   5   4  10       18.15       20.59      3.70 o 
   6   4  10        2.60        2.92      2.48 o 
   7   4  10        1.99        0.00      3.23 o 
   8   4  10        1.32        0.00      3.97 o 
   9   4  10        0.65        0.00      4.65 o 
  -7   5  10        5.71        4.80      4.34 o 
  -6   5  10        2.37        0.95      3.00 o 
  -5   5  10        6.70        7.61      3.75 o 
  -4   5  10        0.22        1.21      2.31 o 
  -3   5  10       16.61       21.44      4.10 o 
  -2   5  10       22.07       32.19      3.68 o 
  -1   5  10       24.75       16.73      3.13 o 
   0   5  10       11.85       10.16      2.66 o 
   1   5  10       40.81       47.40      3.57 o 
   2   5  10       92.83       85.01      4.72 o 
   3   5  10        5.07        4.18      2.30 o 
   4   5  10       14.76       21.61      4.78 o 
   5   5  10       16.86       17.38      3.01 o 
   6   5  10        0.52        1.04      2.47 o 
   7   5  10        3.07        2.58      4.41 o 
   8   5  10        0.50        6.00      4.05 o 
   9   5  10        0.22        0.00      3.94 o 
  -7   6  10        0.20        0.00      5.77 o 
  -6   6  10        0.67        3.59      2.99 o 
  -5   6  10        1.09        0.00      2.66 o 
  -4   6  10       10.37       15.79      2.85 o 
  -3   6  10       25.89       28.45      3.79 o 
  -2   6  10        0.71        0.29      2.81 o 
  -1   6  10       95.03       97.19      5.32 o 
   0   6  10       73.58       71.18      4.84 o 
   1   6  10       17.22        9.59      2.00 o 
   2   6  10       26.58       33.90      3.84 o 
   3   6  10       32.34       38.82      4.25 o 
   4   6  10        7.58       13.18      2.80 o 
   5   6  10        0.10        0.77      2.54 o 
   6   6  10       10.71       13.15      3.09 o 
   7   6  10        0.86        0.14      2.54 o 
   8   6  10        1.30        1.85      2.94 o 
   9   6  10        0.15        3.97      4.14 o 
  -6   7  10        4.79        6.85      4.18 o 
  -5   7  10        2.85        2.95      2.94 o 
  -4   7  10        1.09        0.00      3.16 o 
  -3   7  10       29.78       33.59      7.54 o 
  -2   7  10       40.03       40.33      4.01 o 
  -1   7  10       24.77       25.41      3.41 o 
   0   7  10       15.77       24.64      3.98 o 
   1   7  10       73.33       77.35      4.21 o 
   2   7  10        1.05        0.00      1.74 o 
   3   7  10       11.24       12.76      2.34 o 
   4   7  10        1.22        1.41      1.95 o 
   5   7  10        0.34        0.00      2.05 o 
   6   7  10        3.51        2.09      2.28 o 
   7   7  10        0.47        0.00      2.77 o 
   8   7  10        1.43        0.00      4.85 o 
   9   7  10        0.19        0.00      4.80 o 
  -6   8  10        0.68        0.00      5.40 o 
  -5   8  10       13.05       21.41      4.54 o 
  -4   8  10        4.27        4.33      3.58 o 
  -3   8  10        5.03        5.35      3.36 o 
  -2   8  10       28.22       27.66      3.63 o 
  -1   8  10       15.44        8.29      3.20 o 
   0   8  10        6.86        6.24      3.17 o 
   1   8  10       71.82       68.37      6.31 o 
   2   8  10       18.82       25.26      3.91 o 
   3   8  10       22.86       23.11      2.65 o 
   4   8  10        3.88        0.00      2.20 o 
   5   8  10        0.32        0.00      2.21 o 
   6   8  10        0.55        0.00      2.28 o 
   7   8  10        0.09        0.00      3.28 o 
   8   8  10        0.22        1.16      3.71 o 
   9   8  10        0.20        5.37      5.28 o 
  -5   9  10        8.21       13.93      6.65 o 
  -4   9  10       35.03       41.17      7.40 o 
  -3   9  10        4.81        0.00      3.08 o 
  -2   9  10        1.96        3.36      5.81 o 
  -1   9  10       23.56       30.48      3.90 o 
   0   9  10        1.24        0.00      2.80 o 
   1   9  10        0.20        2.57      3.06 o 
   2   9  10        0.01        0.00      2.03 o 
   3   9  10        5.93        6.05      2.41 o 
   4   9  10       10.83        9.94      2.62 o 
   5   9  10        0.09        0.00      3.05 o 
   6   9  10        0.37        0.00      3.52 o 
   7   9  10        0.00        1.92      3.81 o 
   8   9  10        0.09        0.96      3.93 o 
  -4  10  10        5.91        1.48      5.68 o 
  -3  10  10        9.33       11.85      5.60 o 
  -2  10  10        4.39        5.28      6.05 o 
  -1  10  10        5.50        0.00      3.20 o 
   0  10  10        7.77       17.88      3.69 o 
   1  10  10        2.99        4.34      2.42 o 
   2  10  10       15.56       19.52      3.55 o 
   3  10  10        4.33        8.43      3.40 o 
   4  10  10        0.26        2.14      3.17 o 
   5  10  10        6.04       10.12      3.74 o 
   6  10  10        6.30        9.62      5.87 o 
   7  10  10        0.15        0.32      4.06 o 
   8  10  10        0.43        6.74      6.91 o 
  -3  11  10        0.83        6.45      5.71 o 
  -2  11  10        1.08        5.45      5.14 o 
  -1  11  10        4.61        2.04      3.41 o 
   0  11  10        9.19       12.71      5.82 o 
   1  11  10        0.00        0.00      3.15 o 
   2  11  10        0.03        0.66      3.25 o 
   3  11  10        0.95        0.00      3.20 o 
   4  11  10        0.19        0.00      3.59 o 
   5  11  10        3.43        0.26      7.11 o 
   6  11  10        5.90        6.84      4.16 o 
   0  12  10        0.27        2.48      5.80 o 
   1  12  10        5.49        7.40      6.20 o 
   2  12  10        2.41        3.39      3.57 o 
   3  12  10        1.46        4.54      3.92 o 
   4  12  10        0.45        0.00      3.80 o 
   5  12  10        0.02        2.18      4.19 o 
   1  13  10        0.90        0.00      6.37 o 
   2  13  10        0.12        0.00      3.69 o 
   3  13  10        2.82        1.53      5.57 o 
  -3  -4  11        2.75        0.58      3.91 o 
  -2  -4  11        2.51        0.11      3.80 o 
  -4  -3  11        3.75        5.03      5.71 o 
  -3  -3  11       24.21       27.42      4.53 o 
  -2  -3  11       28.40       35.06     10.16 o 
  -1  -3  11       17.13       16.70      5.34 o 
   2  -3  11       26.11       33.61      5.68 o 
   3  -3  11        6.94        2.88      4.57 o 
   4  -3  11        2.94        4.51      4.28 o 
   5  -3  11        8.83       16.82      5.68 o 
  -5  -2  11        3.42        3.31      4.25 o 
  -4  -2  11        5.29        2.67      3.74 o 
  -3  -2  11        1.36        0.00      4.81 o 
  -2  -2  11       23.37       26.38      4.06 o 
  -1  -2  11       29.60       35.35      5.45 o 
   0  -2  11       77.49       85.46      6.74 o 
   1  -2  11        2.92       12.28      4.63 o 
   2  -2  11       33.57       34.38      5.40 o 
   3  -2  11       15.19       26.15      5.08 o 
   4  -2  11       32.31       33.95      5.74 o 
   5  -2  11        1.54        2.37      4.85 o 
   6  -2  11        1.69        0.20      4.97 o 
  -5  -1  11        1.89        0.00      3.70 o 
  -4  -1  11       17.12       15.73      6.35 o 
  -3  -1  11       47.52       46.40      4.50 o 
  -2  -1  11       26.06       34.45     10.21 o 
  -1  -1  11        5.71        4.57      3.18 o 
   0  -1  11       24.37       34.06      3.90 o 
   1  -1  11       69.60       83.36      7.65 o 
   2  -1  11        6.52        9.37      4.11 o 
   3  -1  11        0.60        2.14      4.08 o 
   4  -1  11       20.19       27.27      5.17 o 
   5  -1  11       52.23       46.97      6.28 o 
   6  -1  11        1.15        5.14      5.23 o 
   7  -1  11        4.64        5.97      5.34 o 
  -6   0  11       10.72        9.69      4.14 o 
  -5   0  11       18.16       23.75      4.32 o 
  -4   0  11        2.06        4.54      2.86 o 
  -3   0  11       32.58       26.70      3.21 o 
  -2   0  11      156.78      150.00     13.11 o 
  -1   0  11       92.61       90.48      9.02 o 
   0   0  11       31.22       32.82      3.80 o 
   1   0  11       47.20       47.04      3.93 o 
   2   0  11      276.12      258.37      8.55 o 
   3   0  11       85.54       85.51      6.82 o 
   4   0  11        3.19        4.94      3.80 o 
   5   0  11       32.31       34.26      5.60 o 
   6   0  11        8.63       11.68      4.83 o 
   7   0  11        4.00        9.14      5.65 o 
  -6   1  11        2.35        0.68      3.17 o 
  -5   1  11        8.13        7.23      3.03 o 
  -4   1  11       37.52       35.16      3.57 o 
  -3   1  11       35.46       30.28      4.13 o 
  -2   1  11       21.23       26.99      4.20 o 
  -1   1  11      262.53      253.71     10.61 o 
   0   1  11      102.56      115.13      5.80 o 
   1   1  11        6.63        5.11      2.62 o 
   2   1  11       76.85       89.15      5.75 o 
   3   1  11       56.53       69.11      4.67 o 
   4   1  11       10.84       13.48      4.20 o 
   5   1  11        1.06        0.00      3.60 o 
   6   1  11       24.18       32.66      5.60 o 
   7   1  11        0.08        0.00      4.34 o 
   8   1  11        0.69        0.00      4.77 o 
  -6   2  11        1.05        4.24      3.12 o 
  -5   2  11        2.12        0.00      2.80 o 
  -4   2  11       11.98        7.32      2.87 o 
  -3   2  11      103.22      102.62      8.71 o 
  -2   2  11       50.75       70.33      9.95 o 
  -1   2  11       20.86       24.05      3.50 o 
   0   2  11      130.67      141.59      6.27 o 
   1   2  11       13.42       13.58      2.84 o 
   2   2  11       61.91       62.75      4.22 o 
   3   2  11        1.26        1.88      2.61 o 
   4   2  11        4.13        2.60      3.61 o 
   5   2  11       15.77       15.45      4.11 o 
   6   2  11        1.26        0.00      3.54 o 
   7   2  11        2.94        4.83      4.77 o 
   8   2  11        1.36        1.51      4.74 o 
  -6   3  11        8.75        8.48      4.10 o 
  -5   3  11       29.81       34.42      3.71 o 
  -4   3  11       15.57       19.79      3.16 o 
  -3   3  11        0.49        0.24      3.08 o 
  -2   3  11       19.25       22.95      3.63 o 
  -1   3  11       94.46       93.96      5.46 o 
   0   3  11        8.20       10.93      2.88 o 
   1   3  11        2.21        2.25      2.47 o 
   2   3  11        5.67        7.84      2.75 o 
   3   3  11       38.54       33.88      3.54 o 
   4   3  11        0.20        0.00      2.39 o 
   5   3  11        4.05        1.02      3.37 o 
   6   3  11       14.77       14.99      4.48 o 
   7   3  11        0.10        0.00      3.65 o 
   8   3  11        0.20        0.00      4.14 o 
  -6   4  11        0.22        3.50      3.89 o 
  -5   4  11        8.66        9.29      3.09 o 
  -4   4  11       95.11       88.51      6.07 o 
  -3   4  11      116.73      115.10      6.23 o 
  -2   4  11       18.29       19.77      3.65 o 
  -1   4  11       57.48       71.77      9.05 o 
   0   4  11      306.66      295.94     10.95 o 
   1   4  11      127.70      118.80      5.55 o 
   2   4  11       65.10       54.08      3.93 o 
   3   4  11       37.92       40.10      3.94 o 
   4   4  11       43.81       42.78      3.88 o 
   5   4  11        7.06        8.66      2.93 o 
   6   4  11        0.13        2.04      2.65 o 
   7   4  11        0.28        2.43      4.00 o 
   8   4  11        1.74        0.00      3.94 o 
   9   4  11        1.74        0.00      4.94 o 
  -6   5  11        6.60        5.58      3.55 o 
  -5   5  11       24.99       23.88      3.55 o 
  -4   5  11        1.87        4.72      3.63 o 
  -3   5  11      179.34      170.13      7.85 o 
  -2   5  11       92.86       97.66      5.71 o 
  -1   5  11       43.80       33.34      4.00 o 
   0   5  11       41.32       50.08      8.67 o 
   1   5  11      161.60      163.80      6.65 o 
   2   5  11       77.63       84.30      4.84 o 
   3   5  11       54.06       57.91     10.39 o 
   4   5  11       11.26       14.77      2.94 o 
   5   5  11        6.17        5.89      2.93 o 
   6   5  11        5.17        4.66      3.02 o 
   7   5  11        0.45        0.00      3.80 o 
   8   5  11        1.76        0.00      3.94 o 
   9   5  11        0.56        3.40      4.85 o 
  -6   6  11        0.89        5.55      3.23 o 
  -5   6  11       30.05       34.23      5.84 o 
  -4   6  11       84.21       78.23      5.75 o 
  -3   6  11        0.28        3.45      3.34 o 
  -2   6  11       43.12       53.09      4.59 o 
  -1   6  11       29.68       32.99      3.76 o 
   0   6  11       38.56       36.77      3.88 o 
   1   6  11        3.92        1.58      2.73 o 
   2   6  11        1.81        3.20      1.40 o 
   3   6  11       25.62       19.05      3.20 o 
   4   6  11       10.62       19.15      5.50 o 
   5   6  11        6.22        4.08      2.73 o 
   6   6  11        3.99        1.34      2.76 o 
   7   6  11        1.33        0.37      3.11 o 
   8   6  11        0.22        2.88      4.23 o 
   9   6  11        0.04        1.46      4.63 o 
  -5   7  11        1.04        4.69      4.25 o 
  -4   7  11       25.92       32.87      4.55 o 
  -3   7  11       94.48       91.87      5.81 o 
  -2   7  11        4.12        2.93      3.16 o 
  -1   7  11        0.07        0.95      2.91 o 
   0   7  11       29.90       32.50      6.54 o 
   1   7  11       37.84       36.10      3.85 o 
   2   7  11        4.35        3.08      1.53 o 
   3   7  11        2.10        2.17      2.23 o 
   4   7  11        0.09        0.71      2.34 o 
   5   7  11        0.30        0.52      2.25 o 
   6   7  11        0.16        2.56      3.06 o 
   7   7  11        0.36        0.43      3.03 o 
   8   7  11        1.97        0.00      3.31 o 
  -5   8  11        2.51        0.00      6.20 o 
  -4   8  11        7.16       10.77      4.05 o 
  -3   8  11        9.83        6.52      3.51 o 
  -2   8  11       14.57       16.36      3.86 o 
  -1   8  11        0.45        0.83      3.14 o 
   0   8  11        1.10        1.54      2.94 o 
   1   8  11        1.66        4.88      3.13 o 
   2   8  11        0.46        0.10      2.10 o 
   3   8  11        3.32        5.46      2.41 o 
   4   8  11       18.97       20.44      3.31 o 
   5   8  11        2.57        2.40      2.89 o 
   6   8  11        0.25        1.72      2.46 o 
   7   8  11        1.48        6.06      3.98 o 
   8   8  11        1.18        2.28      3.80 o 
  -4   9  11        5.90        0.00      5.40 o 
  -3   9  11        8.15        4.87      7.10 o 
  -2   9  11        6.28        2.98      3.35 o 
  -1   9  11        0.41        0.00      3.07 o 
   0   9  11       27.64       30.29      4.31 o 
   1   9  11       43.96       44.78      4.59 o 
   2   9  11        6.34        3.73      2.51 o 
   3   9  11        0.07        0.00      2.41 o 
   4   9  11        8.03       14.73      4.03 o 
   5   9  11        8.14        7.97      3.78 o 
   6   9  11        0.02        0.00      3.47 o 
   7   9  11        0.40        0.00      5.07 o 
   8   9  11        0.02        0.00      5.60 o 
  -3  10  11       12.57       11.74      6.37 o 
  -2  10  11        7.71       10.39      3.74 o 
  -1  10  11       11.11       13.04      3.69 o 
   0  10  11        2.27        5.77      4.93 o 
   1  10  11        6.77        4.48      3.42 o 
   2  10  11        0.07        0.76      2.63 o 
   3  10  11        3.75        3.68      4.65 o 
   4  10  11        0.59        4.46      4.24 o 
   5  10  11        0.04        2.46      3.83 o 
   6  10  11        0.38        0.00      7.24 o 
   7  10  11        0.50       11.01      4.60 o 
  -2  11  11        6.99        9.42      5.80 o 
  -1  11  11        3.21        0.42      3.56 o 
   0  11  11        0.77        0.72      3.25 o 
   1  11  11        1.15        0.66      5.71 o 
   2  11  11        0.48        0.00      3.37 o 
   3  11  11        0.30        2.86      3.74 o 
   4  11  11        0.53        0.00      3.54 o 
   5  11  11        3.28        1.89      4.13 o 
   6  11  11        1.51        8.46      4.46 o 
   0  12  11        2.47        2.83      6.02 o 
   1  12  11        0.39        0.00      5.97 o 
   2  12  11        0.05        0.00      5.28 o 
   3  12  11        0.10        0.00      3.85 o 
   4  12  11        2.52        0.00      4.02 o 
   5  12  11        1.34        2.60      5.37 o 
  -2  -3  12        8.30        6.65      5.37 o 
  -1  -3  12        0.80        0.11      5.14 o 
   3  -3  12        1.73        7.77      5.25 o 
  -3  -2  12        0.35        1.23      5.74 o 
  -2  -2  12       26.42        9.51      5.77 o 
  -1  -2  12       55.06       51.28      7.08 o 
   0  -2  12       30.23       32.29      6.28 o 
   1  -2  12        2.57        4.48      4.83 o 
   2  -2  12       44.35       29.92      5.88 o 
   3  -2  12       38.46       39.89      6.08 o 
   4  -2  12        3.11       14.16      5.54 o 
   5  -2  12        8.59       11.96      5.60 o 
  -4  -1  12       35.46       41.06      7.37 o 
  -3  -1  12       38.83       53.02      7.48 o 
  -2  -1  12        3.42        3.25      4.63 o 
  -1  -1  12       22.47       27.48      4.30 o 
   0  -1  12      152.88      157.23      7.38 o 
   1  -1  12       89.01      107.92      6.01 o 
   2  -1  12        1.18        2.51      4.54 o 
   3  -1  12       17.74       20.59      4.91 o 
   4  -1  12       21.60       32.38      6.05 o 
   5  -1  12       10.63       10.19      5.31 o 
   6  -1  12        0.76        0.00      4.77 o 
  -5   0  12        7.83       13.39      6.28 o 
  -4   0  12        0.52        0.29      5.62 o 
  -3   0  12       22.40       20.64      4.21 o 
  -2   0  12       64.91       68.64      5.41 o 
  -1   0  12       56.76       70.36      5.44 o 
   0   0  12        8.03        6.48      3.50 o 
   1   0  12      157.65      153.15      7.06 o 
   2   0  12      134.10      149.47      6.88 o 
   3   0  12       15.45       22.90      4.91 o 
   4   0  12        6.64       10.28      4.85 o 
   5   0  12        6.02        7.37      5.00 o 
   6   0  12        8.82        9.48      5.31 o 
  -5   1  12       20.80       16.93      4.67 o 
  -4   1  12       61.86       56.26      7.84 o 
  -3   1  12       13.01       10.45      4.03 o 
  -2   1  12       31.30       40.37      8.89 o 
  -1   1  12      140.28      133.70      7.03 o 
   0   1  12      143.65      152.50      7.16 o 
   1   1  12        0.92        1.40      5.88 o 
   2   1  12       10.16       18.92      4.04 o 
   3   1  12        3.06       11.70      3.73 o 
   4   1  12        2.67        1.68      3.94 o 
   5   1  12        7.59        1.66      4.74 o 
   6   1  12        4.18        0.00      4.25 o 
   7   1  12        1.75        0.00      4.57 o 
  -5   2  12        0.14        0.00      3.63 o 
  -4   2  12       24.58       14.47      4.20 o 
  -3   2  12       82.91       87.66      6.02 o 
  -2   2  12       11.90       22.24      6.35 o 
  -1   2  12        6.08        9.11      3.70 o 
   0   2  12      123.48      128.51     13.82 o 
   1   2  12       90.17      104.56      5.87 o 
   2   2  12       55.82       56.05      4.48 o 
   3   2  12       12.96       13.49      3.43 o 
   4   2  12       29.34       31.86      5.28 o 
   5   2  12       57.22       52.82      6.11 o 
   6   2  12       31.14       21.73      5.03 o 
   7   2  12        0.82        0.00      4.68 o 
  -5   3  12       12.34       19.89      5.18 o 
  -4   3  12        6.17        4.62      3.94 o 
  -3   3  12        5.10        2.20      3.34 o 
  -2   3  12       94.13       97.77      6.18 o 
  -1   3  12      104.97       98.94      6.02 o 
   0   3  12        3.26        1.32      2.80 o 
   1   3  12      132.30      143.70      6.44 o 
   2   3  12       51.27       54.10      4.25 o 
   3   3  12       40.16       34.86      3.83 o 
   4   3  12        0.34        0.00      2.74 o 
   5   3  12       10.95       10.76      4.17 o 
   6   3  12        5.89        5.71      4.48 o 
   7   3  12        2.24        2.14      4.28 o 
  -5   4  12        9.44       12.97      4.37 o 
  -4   4  12       17.35       14.93      4.40 o 
  -3   4  12       35.48       38.09      4.74 o 
  -2   4  12        9.04        7.80      3.54 o 
  -1   4  12      141.34      150.14      7.23 o 
   0   4  12       58.26       78.82      5.28 o 
   1   4  12       10.79       10.77      3.19 o 
   2   4  12       14.27       17.34      3.35 o 
   3   4  12        4.58        0.90      2.75 o 
   4   4  12       16.94       19.49      3.58 o 
   5   4  12        7.48       11.93      3.31 o 
   6   4  12        0.86        2.88      4.17 o 
   7   4  12        1.18        3.91      4.48 o 
   8   4  12        0.98       10.88      4.88 o 
  -5   5  12        0.48        0.00      4.00 o 
  -4   5  12       13.15       14.89      4.32 o 
  -3   5  12       31.97       37.91     11.76 o 
  -2   5  12       42.71       38.71      5.81 o 
  -1   5  12        3.98        2.83      3.09 o 
   0   5  12        5.71       10.10      3.31 o 
   1   5  12        8.54       12.80      3.12 o 
   2   5  12        1.50        3.96      3.05 o 
   3   5  12       41.56       37.34      5.33 o 
   4   5  12        4.42        3.76      2.92 o 
   5   5  12        9.84       10.75      3.28 o 
   6   5  12        4.86        2.72      3.22 o 
   7   5  12        0.05        0.00      4.40 o 
   8   5  12        2.62        1.60      4.74 o 
  -5   6  12       30.00       33.78      5.29 o 
  -4   6  12        1.44        2.73      3.78 o 
  -3   6  12        4.82        7.19      5.64 o 
  -2   6  12       55.16       52.51      4.87 o 
  -1   6  12       72.47       76.79      5.40 o 
   0   6  12        8.84        4.34      3.33 o 
   1   6  12        2.40        3.60      3.06 o 
   2   6  12       18.68       23.75      3.68 o 
   3   6  12       31.39       33.88      4.03 o 
   4   6  12       45.72       39.83      4.20 o 
   5   6  12        0.01        0.00      2.79 o 
   6   6  12        2.54        0.00      4.80 o 
   7   6  12        2.80        5.72      3.50 o 
   8   6  12        0.01        4.88      4.48 o 
  -5   7  12        8.92        7.17      6.22 o 
  -4   7  12        9.38        6.01      4.10 o 
  -3   7  12        0.50        0.00      3.38 o 
  -2   7  12        0.15        4.27      3.81 o 
  -1   7  12       28.03       37.09      4.40 o 
   0   7  12       16.28       21.88      4.73 o 
   1   7  12       16.96       13.09      3.65 o 
   2   7  12        5.23        2.82      3.13 o 
   3   7  12        7.63       11.44      2.62 o 
   4   7  12       39.11       45.90      5.11 o 
   5   7  12       21.82       27.30      3.98 o 
   6   7  12        0.41        1.95      4.11 o 
   7   7  12        1.33        0.00      3.24 o 
   8   7  12        3.08        0.12      5.92 o 
  -4   8  12        0.02        0.00      3.79 o 
  -3   8  12        3.43        8.41      3.87 o 
  -2   8  12       26.32       29.56      6.48 o 
  -1   8  12       17.02       16.50      3.89 o 
   0   8  12        0.66        5.27      3.41 o 
   1   8  12        0.36        0.00      3.26 o 
   2   8  12       20.69       27.61      4.04 o 
   3   8  12       17.76       17.67      3.59 o 
   4   8  12        2.31        1.53      3.11 o 
   5   8  12       13.51        8.10      2.87 o 
   6   8  12        1.41        5.27      2.79 o 
   7   8  12        0.77        4.23      2.87 o 
  -3   9  12        1.02        0.00      3.84 o 
  -2   9  12        4.58        6.56      3.80 o 
  -1   9  12       28.85       29.78      8.14 o 
   0   9  12        7.32       11.31      4.45 o 
   1   9  12        2.44        0.00      3.91 o 
   2   9  12        2.92       10.60      3.66 o 
   3   9  12       23.57       26.86      3.25 o 
   4   9  12        4.26        3.65      2.68 o 
   5   9  12        0.92        0.00      2.74 o 
   6   9  12        0.01        0.00      3.26 o 
   7   9  12        0.67        0.00      3.78 o 
  -3  10  12        0.21        3.86      4.39 o 
  -2  10  12        3.95        2.89      4.02 o 
  -1  10  12        0.00        3.14      3.63 o 
   0  10  12        3.20        4.01      3.83 o 
   1  10  12        0.20        0.00      3.64 o 
   2  10  12        0.02        0.00      5.28 o 
   3  10  12        0.95        0.84      2.79 o 
   4  10  12        0.73        0.00      3.68 o 
   5  10  12        0.22        0.00      4.27 o 
   6  10  12        0.11        0.00      5.58 o 
  -1  11  12        3.08        6.59      4.09 o 
   0  11  12        2.06        1.21      3.62 o 
   1  11  12        0.32        0.00      6.40 o 
   2  11  12        1.44       10.42      6.85 o 
   3  11  12        1.81        6.03      4.83 o 
   4  11  12        0.42        3.46      4.08 o 
   5  11  12        0.30        0.00      4.40 o 
   1  12  12        2.86        1.08      7.00 o 
   2  12  12        0.36        0.00      6.85 o 
   3  12  12        0.26        0.00      4.80 o 
   2  -2  13       18.13       21.39      6.02 o 
  -2  -1  13        3.11        7.05      5.85 o 
  -1  -1  13       43.29       45.17      7.34 o 
   0  -1  13       15.14       21.25      4.36 o 
   1  -1  13        3.28        3.68      5.25 o 
   2  -1  13        0.11        7.82      5.25 o 
   3  -1  13       17.12       18.62      5.88 o 
   4  -1  13       14.30       11.42      5.57 o 
  -3   0  13        3.48        9.08      6.14 o 
  -2   0  13       27.52       35.44      5.00 o 
  -1   0  13        1.19        5.16      4.05 o 
   0   0  13       17.27       15.03      4.09 o 
   1   0  13        7.92        8.51      3.72 o 
   2   0  13       22.47       34.12      5.80 o 
   3   0  13        2.51        0.00      4.74 o 
   4   0  13        4.48        5.11      5.20 o 
   5   0  13        2.41        3.40      4.80 o 
  -4   1  13        1.71        1.77      6.17 o 
  -3   1  13        2.58        6.72      4.28 o 
  -2   1  13       13.42       14.12      4.48 o 
  -1   1  13       55.75       62.07      5.30 o 
   0   1  13       19.74       22.49      3.90 o 
   1   1  13        1.67        1.03      6.42 o 
   2   1  13       10.15       11.87      3.56 o 
   3   1  13       61.70       65.73      6.74 o 
   4   1  13       24.01       18.42      5.62 o 
   5   1  13        0.52        0.00      4.97 o 
  -4   2  13        9.74        5.23      4.30 o 
  -3   2  13       31.89       29.23      4.88 o 
  -2   2  13       29.40       41.50      7.40 o 
  -1   2  13        0.41        0.05      3.59 o 
   0   2  13       41.96       54.24      5.01 o 
   1   2  13       69.92       80.50      5.57 o 
   2   2  13        8.74        8.02      3.50 o 
   3   2  13       35.12       40.49      4.56 o 
   4   2  13       57.67       54.74      6.74 o 
   5   2  13        3.67        6.77      4.65 o 
   6   2  13        0.33        0.00      4.60 o 
  -4   3  13        0.21        0.00      4.39 o 
  -3   3  13       20.16       16.10      4.38 o 
  -2   3  13       64.81       67.91      5.82 o 
  -1   3  13       52.88       59.91      5.27 o 
   0   3  13        3.88        3.85      3.45 o 
   1   3  13       34.06       45.05      4.35 o 
   2   3  13       52.57       61.37      4.77 o 
   3   3  13        8.22        3.55      3.27 o 
   4   3  13        0.05        1.85      3.38 o 
   5   3  13        0.42        0.00      4.14 o 
   6   3  13        0.33        0.69      4.83 o 
  -4   4  13        1.65        5.88      4.84 o 
  -3   4  13        3.52        9.73      4.20 o 
  -2   4  13        3.91        5.33      3.71 o 
  -1   4  13       20.64       23.03      4.13 o 
   0   4  13       15.74       20.91      5.03 o 
   1   4  13       13.06        8.31      3.30 o 
   2   4  13       17.73       21.93      3.92 o 
   3   4  13       13.54       15.72      3.47 o 
   4   4  13       14.20       16.60      4.68 o 
   5   4  13        3.79        2.10      4.81 o 
   6   4  13        0.32        2.20      4.34 o 
   7   4  13        3.50        5.57      5.05 o 
  -4   5  13        4.50        0.20      4.39 o 
  -3   5  13        6.14       13.12      4.53 o 
  -2   5  13       17.60       19.37      9.11 o 
  -1   5  13        4.84        6.23      3.70 o 
   0   5  13        0.81        0.19      3.17 o 
   1   5  13       26.94       27.97      3.91 o 
   2   5  13        8.51        7.56      3.25 o 
   3   5  13        8.89        9.45      3.58 o 
   4   5  13        0.47        3.40      3.26 o 
   5   5  13        6.87        4.85      4.91 o 
   6   5  13        0.31        5.85      4.74 o 
   7   5  13        0.78        1.34      5.05 o 
  -4   6  13       11.22       19.45      7.18 o 
  -3   6  13       12.21        6.34      4.62 o 
  -2   6  13        2.87        5.32      3.91 o 
  -1   6  13       32.76       36.72      4.69 o 
   0   6  13       13.60        9.36      4.31 o 
   1   6  13        0.62        2.13      3.33 o 
   2   6  13       21.68       29.98      4.07 o 
   3   6  13        1.10        0.00      2.96 o 
   4   6  13        0.69        4.07      3.05 o 
   5   6  13        0.36        1.57      3.26 o 
   6   6  13        1.56        0.43      3.50 o 
   7   6  13        0.08        0.00      4.31 o 
  -4   7  13        1.81        0.86      6.14 o 
  -3   7  13       20.37       23.91      4.88 o 
  -2   7  13       13.22       13.79      4.33 o 
  -1   7  13       11.38        7.39      3.71 o 
   0   7  13       27.29       35.02      4.57 o 
   1   7  13        9.55       17.68     10.05 o 
   2   7  13        2.06        0.00      3.32 o 
   3   7  13        1.19        2.14      3.33 o 
   4   7  13        7.63       10.39      3.46 o 
   5   7  13        1.69        3.30      3.18 o 
   6   7  13        0.19        1.68      3.59 o 
   7   7  13        0.07        0.00      3.73 o 
  -3   8  13        5.95       10.14      4.54 o 
  -2   8  13        4.78       14.43      4.49 o 
  -1   8  13        0.59        3.86      3.65 o 
   0   8  13       11.21       15.12      4.00 o 
   1   8  13        6.40       10.03      7.05 o 
   2   8  13        1.29        2.93      3.56 o 
   3   8  13        2.64        3.80      3.34 o 
   4   8  13        0.02        0.00      3.15 o 
   5   8  13        0.01        0.74      2.66 o 
   6   8  13        2.89        0.81      2.95 o 
  -2   9  13        0.16        0.00      6.11 o 
  -1   9  13        1.14        3.91      4.02 o 
   0   9  13        0.43        4.58      4.10 o 
   1   9  13        5.11       12.07      4.09 o 
   2   9  13        2.36        0.00      3.69 o 
   3   9  13        0.03        0.00      3.68 o 
   4   9  13        2.36        0.15      2.90 o 
   5   9  13        0.27        2.05      2.97 o 
   6   9  13        1.54        4.05      4.15 o 
  -1  10  13        0.24        0.00      4.04 o 
   0  10  13        1.02        0.00      3.95 o 
   1  10  13        0.04        5.01      3.99 o 
   2  10  13        1.71        3.45      5.52 o 
   3  10  13        2.87        1.10      3.98 o 
   4  10  13        0.77        0.00      3.83 o 
   5  10  13        0.08        0.00      5.25 o 
   1  11  13        0.25        0.00      4.03 o 
   2  11  13        0.86        0.43      7.05 o 
   0   0  14        1.99        0.00      3.97 o 
   1   0  14       20.77       28.58      6.68 o 
   2   0  14       13.81       28.75      6.22 o 
  -1   1  14       31.21       33.35      5.26 o 
   0   1  14       11.95       12.28      4.32 o 
   1   1  14        1.44        3.53      3.95 o 
   2   1  14        9.71       12.22      5.71 o 
   3   1  14       10.14       24.76      6.34 o 
  -2   2  14        8.19       11.19      4.48 o 
  -1   2  14        0.44        0.75      3.94 o 
   0   2  14       27.51       34.84      5.64 o 
   1   2  14       23.75       19.34      4.20 o 
   2   2  14        1.93        0.47      3.52 o 
   3   2  14        0.44        0.00      4.20 o 
   4   2  14        2.86        1.94      4.97 o 
  -3   3  14        0.65        6.68      5.94 o 
  -2   3  14       15.21       13.35      7.61 o 
  -1   3  14       42.58       48.84      5.40 o 
   0   3  14        0.15        0.77      3.72 o 
   1   3  14       19.47       30.41      4.47 o 
   2   3  14       20.96       28.54      8.18 o 
   3   3  14        4.01        3.82      3.66 o 
   4   3  14        0.23        0.43      5.14 o 
   5   3  14        0.93        4.88      5.42 o 
  -3   4  14       14.28       20.96      7.42 o 
  -2   4  14        0.66        0.00      4.06 o 
  -1   4  14       29.61       33.17      5.09 o 
   0   4  14       70.56       75.40      8.45 o 
   1   4  14       19.31       22.05      6.38 o 
   2   4  14        0.80        0.00      3.46 o 
   3   4  14       13.78       17.97      4.10 o 
   4   4  14        3.52        8.19      4.40 o 
   5   4  14        0.10        2.03      4.94 o 
  -2   5  14       19.62       13.82      4.80 o 
  -1   5  14        1.76        2.05      3.82 o 
   0   5  14       47.74       49.53      5.45 o 
   1   5  14       81.58       81.60      5.91 o 
   2   5  14       23.15       21.45      4.12 o 
   3   5  14        5.51        4.66      3.52 o 
   4   5  14        5.69        6.70      3.70 o 
   5   5  14        0.05        3.06      3.85 o 
  -2   6  14       10.31       13.68      4.57 o 
  -1   6  14       13.36       10.81      4.55 o 
   0   6  14        0.30        1.87      4.04 o 
   1   6  14       10.20       12.71      4.12 o 
   2   6  14        2.41        0.63      3.68 o 
   3   6  14        0.13        5.42      3.84 o 
   4   6  14        2.50        1.98      5.77 o 
   5   6  14        1.98        0.79      3.73 o 
   6   6  14        0.63        0.00      3.69 o 
  -2   7  14        1.43        0.00      5.40 o 
  -1   7  14        0.10        0.00      3.55 o 
   0   7  14        6.38        6.50      4.25 o 
   1   7  14        3.70        7.28      4.16 o 
   2   7  14        3.24        2.55      3.79 o 
   3   7  14        1.26        0.00      3.54 o 
   4   7  14        0.23        0.00      3.80 o 
   5   7  14        0.12        0.00      3.72 o 
  -1   8  14        9.37        7.41      4.50 o 
   0   8  14        0.18        0.00      3.90 o 
   1   8  14        5.34        5.04      7.08 o 
   2   8  14        1.79        0.48      5.44 o 
   3   8  14        3.02        0.00      3.64 o 
   4   8  14        1.25        4.50      3.96 o 
   5   8  14        1.70        0.00      2.93 o 
   0   9  14       10.27        6.84      4.25 o 
   1   9  14        0.09        0.00      3.91 o 
   2   9  14        0.04        0.92      4.14 o 
   3   9  14        0.05        0.65      4.00 o 
   4   9  14        1.82        6.82      4.60 o 
   2  10  14        0.07        0.00      5.28 o 
   1   3  15       15.36       17.25      6.62 o 
   2   3  15        9.92        7.31      5.65 o 
   0   4  15       11.42       12.28      6.08 o 
   1   4  15        0.07        1.69      3.91 o 
   2   4  15        4.46        9.57      6.25 o 
   3   4  15        6.75        5.62      5.62 o 
   0   5  15        4.26       16.08      6.91 o 
   1   5  15        5.46       11.28      4.38 o 
   2   5  15        1.06        4.87      3.82 o 
   3   5  15        0.07        1.31      5.97 o 
   1   6  15        0.20        3.97      4.28 o 
   2   6  15       10.68       14.55      4.75 o 
   3   6  15       21.12       26.95      7.37 o 
   2   7  15        1.78        0.35      3.86 o 
   3   7  15       21.66       16.36      6.80 o 
                                                 
